# Supplementary material for: A Corpus-Based Evaluation of Beamforming Techniques and Phase-Based Frequency Masking
Source: Sensors (Basel). 2021 Jul 23;21(15):5005. doi: 10.3390/s21155005 (PMC8347759; doi:10.3390/s21155005)
Supplement: Supplementary file 1 [file sensors-21-05005-s001.zip › results.csv]

id	corpus_name	beamform_type	num_source	eval_conf	eval_num	num_mic	theta_error	source_i	xrun	SDR	SIR	SAR
1	Anechoic Chamber Recordings 16	das	2	0_90__0.08_0.08__1500	10	2	0.0	1	0	-28.897	-0.13586	-25.812
1	Anechoic Chamber Recordings 16	das	2	0_90__0.08_0.08__1500	10	2	0.0	2	0	-29.851	0.29043	-26.98
2	Anechoic Chamber Recordings 16	das	2	0_90__0.08_0.08__1500	10	2	10.0	1	0	-28.95	0.013871	-25.941
2	Anechoic Chamber Recordings 16	das	2	0_90__0.08_0.08__1500	10	2	10.0	2	0	-23.869	6.9158	-23.061
3	Anechoic Chamber Recordings 16	das	2	0_90__0.08_0.08__1500	10	2	15.0	1	0	-28.987	0.17896	-26.06
3	Anechoic Chamber Recordings 16	das	2	0_90__0.08_0.08__1500	10	2	15.0	2	0	-29.098	1.227	-26.654
4	Anechoic Chamber Recordings 16	das	2	0_90__0.08_0.08__1500	10	2	20.0	1	0	-29.02	0.52284	-26.258
4	Anechoic Chamber Recordings 16	das	2	0_90__0.08_0.08__1500	10	2	20.0	2	0	-28.875	1.508	-26.549
5	Anechoic Chamber Recordings 16	das	2	0_90__0.08_0.08__1500	10	2	25.0	1	0	-29.039	0.94791	-26.472
5	Anechoic Chamber Recordings 16	das	2	0_90__0.08_0.08__1500	10	2	25.0	2	0	-28.711	1.7066	-26.466
6	Anechoic Chamber Recordings 16	das	2	0_90__0.08_0.08__1500	10	2	2.5	1	0	-28.91	-0.10768	-25.84
6	Anechoic Chamber Recordings 16	das	2	0_90__0.08_0.08__1500	10	2	2.5	2	0	-29.699	0.47314	-26.915
7	Anechoic Chamber Recordings 16	das	2	0_90__0.08_0.08__1500	10	2	5.0	1	0	-30.173	-0.57618	-26.86
7	Anechoic Chamber Recordings 16	das	2	0_90__0.08_0.08__1500	10	2	5.0	2	0	-24.211	5.8062	-23.193
8	Anechoic Chamber Recordings 16	das	2	0_90__0.08_0.08__1500	10	2	7.5	1	0	-28.936	-0.031796	-25.904
8	Anechoic Chamber Recordings 16	das	2	0_90__0.08_0.08__1500	10	2	7.5	2	0	-29.461	0.76195	-26.811
9	Anechoic Chamber Recordings 16	das	2	0_90__0.08_0.08__1500	10	3	0.0	1	0	-29.43	-0.68289	-26.059
9	Anechoic Chamber Recordings 16	das	2	0_90__0.08_0.08__1500	10	3	0.0	2	0	-28.394	2.4914	-26.45
10	Anechoic Chamber Recordings 16	das	2	0_90__0.08_0.08__1500	10	3	10.0	1	0	-29.466	-0.45571	-26.217
10	Anechoic Chamber Recordings 16	das	2	0_90__0.08_0.08__1500	10	3	10.0	2	0	-28.271	2.6919	-26.398
11	Anechoic Chamber Recordings 16	das	2	0_90__0.08_0.08__1500	10	3	15.0	1	0	-29.508	-0.31332	-26.333
11	Anechoic Chamber Recordings 16	das	2	0_90__0.08_0.08__1500	10	3	15.0	2	0	-28.25	2.7594	-26.401
12	Anechoic Chamber Recordings 16	das	2	0_90__0.08_0.08__1500	10	3	20.0	1	0	NaN	NaN	NaN
12	Anechoic Chamber Recordings 16	das	2	0_90__0.08_0.08__1500	10	3	20.0	2	0	-28.22	2.8216	-26.392
13	Anechoic Chamber Recordings 16	das	2	0_90__0.08_0.08__1500	10	3	25.0	1	0	-29.558	0.077241	-26.581
13	Anechoic Chamber Recordings 16	das	2	0_90__0.08_0.08__1500	10	3	25.0	2	0	-28.209	2.8395	-26.387
14	Anechoic Chamber Recordings 16	das	2	0_90__0.08_0.08__1500	10	3	2.5	1	0	-29.432	-0.63795	-26.085
14	Anechoic Chamber Recordings 16	das	2	0_90__0.08_0.08__1500	10	3	2.5	2	0	-22.663	8.4931	-22.085
15	Anechoic Chamber Recordings 16	das	2	0_90__0.08_0.08__1500	10	3	5.0	1	0	-29.438	-0.58387	-26.12
15	Anechoic Chamber Recordings 16	das	2	0_90__0.08_0.08__1500	10	3	5.0	2	0	-28.294	2.6443	-26.404
16	Anechoic Chamber Recordings 16	das	2	0_90__0.08_0.08__1500	10	3	7.5	1	0	-30.941	-2.654	-26.397
16	Anechoic Chamber Recordings 16	das	2	0_90__0.08_0.08__1500	10	3	7.5	2	0	-23.34	7.0301	-22.551
17	Anechoic Chamber Recordings 16	das	2	0_90__0.08_0.08__1500	10	4	0.0	1	0	-29.028	0.98052	-26.476
17	Anechoic Chamber Recordings 16	das	2	0_90__0.08_0.08__1500	10	4	0.0	2	0	-28.652	1.9302	-26.497
18	Anechoic Chamber Recordings 16	das	2	0_90__0.08_0.08__1500	10	4	10.0	1	0	-29.163	1.2023	-26.708
18	Anechoic Chamber Recordings 16	das	2	0_90__0.08_0.08__1500	10	4	10.0	2	0	-28.686	1.8833	-26.512
19	Anechoic Chamber Recordings 16	das	2	0_90__0.08_0.08__1500	10	4	15.0	1	0	-29.248	1.2792	-26.826
19	Anechoic Chamber Recordings 16	das	2	0_90__0.08_0.08__1500	10	4	15.0	2	0	-28.747	1.8104	-26.544
20	Anechoic Chamber Recordings 16	das	2	0_90__0.08_0.08__1500	10	4	20.0	1	0	-29.326	1.3463	-26.933
20	Anechoic Chamber Recordings 16	das	2	0_90__0.08_0.08__1500	10	4	20.0	2	0	-28.797	1.7323	-26.563
21	Anechoic Chamber Recordings 16	das	2	0_90__0.08_0.08__1500	10	4	25.0	1	0	-29.394	1.406	-27.026
21	Anechoic Chamber Recordings 16	das	2	0_90__0.08_0.08__1500	10	4	25.0	2	0	-28.849	1.6373	-26.577
22	Anechoic Chamber Recordings 16	das	2	0_90__0.08_0.08__1500	10	4	2.5	1	0	-30.58	-1.9451	-26.484
22	Anechoic Chamber Recordings 16	das	2	0_90__0.08_0.08__1500	10	4	2.5	2	0	-28.564	3.0817	-26.823
23	Anechoic Chamber Recordings 16	das	2	0_90__0.08_0.08__1500	10	4	5.0	1	0	-29.091	1.106	-26.594
23	Anechoic Chamber Recordings 16	das	2	0_90__0.08_0.08__1500	10	4	5.0	2	0	-28.627	1.9602	-26.483
24	Anechoic Chamber Recordings 16	das	2	0_90__0.08_0.08__1500	10	4	7.5	1	0	-29.125	1.1571	-26.651
24	Anechoic Chamber Recordings 16	das	2	0_90__0.08_0.08__1500	10	4	7.5	2	0	-28.652	1.9251	-26.495
25	Anechoic Chamber Recordings 16	das	2	0_90__0.08_0.08__1500	10	5	0.0	1	0	-31.703	-3.5304	-26.572
25	Anechoic Chamber Recordings 16	das	2	0_90__0.08_0.08__1500	10	5	0.0	2	0	-27.658	5.0018	-26.462
26	Anechoic Chamber Recordings 16	das	2	0_90__0.08_0.08__1500	10	5	10.0	1	0	-29.369	0.34124	-26.521
26	Anechoic Chamber Recordings 16	das	2	0_90__0.08_0.08__1500	10	5	10.0	2	0	-28.108	2.9968	-26.34
27	Anechoic Chamber Recordings 16	das	2	0_90__0.08_0.08__1500	10	5	15.0	1	0	-29.453	0.30624	-26.588
27	Anechoic Chamber Recordings 16	das	2	0_90__0.08_0.08__1500	10	5	15.0	2	0	-28.245	2.8264	-26.418
28	Anechoic Chamber Recordings 16	das	2	0_90__0.08_0.08__1500	10	5	20.0	1	0	-29.544	0.26719	-26.661
28	Anechoic Chamber Recordings 16	das	2	0_90__0.08_0.08__1500	10	5	20.0	2	0	-28.36	2.6589	-26.475
29	Anechoic Chamber Recordings 16	das	2	0_90__0.08_0.08__1500	10	5	25.0	1	0	-29.62	0.2458	-26.726
29	Anechoic Chamber Recordings 16	das	2	0_90__0.08_0.08__1500	10	5	25.0	2	0	-28.456	2.4875	-26.51
30	Anechoic Chamber Recordings 16	das	2	0_90__0.08_0.08__1500	10	5	2.5	1	0	-29.281	0.31275	-26.42
30	Anechoic Chamber Recordings 16	das	2	0_90__0.08_0.08__1500	10	5	2.5	2	0	-27.881	3.2706	-26.202
31	Anechoic Chamber Recordings 16	das	2	0_90__0.08_0.08__1500	10	5	5.0	1	0	-29.307	0.34084	-26.46
31	Anechoic Chamber Recordings 16	das	2	0_90__0.08_0.08__1500	10	5	5.0	2	0	-27.947	3.188	-26.241
32	Anechoic Chamber Recordings 16	das	2	0_90__0.08_0.08__1500	10	5	7.5	1	0	-29.336	0.34923	-26.492
32	Anechoic Chamber Recordings 16	das	2	0_90__0.08_0.08__1500	10	5	7.5	2	0	-28.028	3.0895	-26.29
33	Anechoic Chamber Recordings 16	das	2	0_90__0.08_0.08__1500	10	6	0.0	1	0	-27.639	-4.7502	-21.612
33	Anechoic Chamber Recordings 16	das	2	0_90__0.08_0.08__1500	10	6	0.0	2	0	-27.102	5.0078	-25.908
34	Anechoic Chamber Recordings 16	das	2	0_90__0.08_0.08__1500	10	6	10.0	1	0	-29.786	-0.56744	-26.478
34	Anechoic Chamber Recordings 16	das	2	0_90__0.08_0.08__1500	10	6	10.0	2	0	-27.271	4.8379	-26.036
35	Anechoic Chamber Recordings 16	das	2	0_90__0.08_0.08__1500	10	6	15.0	1	0	-29.9	-0.85145	-26.438
35	Anechoic Chamber Recordings 16	das	2	0_90__0.08_0.08__1500	10	6	15.0	2	0	-27.372	4.724	-26.108
36	Anechoic Chamber Recordings 16	das	2	0_90__0.08_0.08__1500	10	6	20.0	1	0	-32.035	-3.6625	-26.811
36	Anechoic Chamber Recordings 16	das	2	0_90__0.08_0.08__1500	10	6	20.0	2	0	-27.477	4.578	-26.176
37	Anechoic Chamber Recordings 16	das	2	0_90__0.08_0.08__1500	10	6	25.0	1	0	-30.152	-1.4292	-26.363
37	Anechoic Chamber Recordings 16	das	2	0_90__0.08_0.08__1500	10	6	25.0	2	0	-27.573	4.4114	-26.228
38	Anechoic Chamber Recordings 16	das	2	0_90__0.08_0.08__1500	10	6	2.5	1	0	-29.626	-0.074202	-26.573
38	Anechoic Chamber Recordings 16	das	2	0_90__0.08_0.08__1500	10	6	2.5	2	0	-27.124	4.9964	-25.928
39	Anechoic Chamber Recordings 16	das	2	0_90__0.08_0.08__1500	10	6	5.0	1	0	-29.677	-0.24745	-26.536
39	Anechoic Chamber Recordings 16	das	2	0_90__0.08_0.08__1500	10	6	5.0	2	0	-27.166	4.9504	-25.958
40	Anechoic Chamber Recordings 16	das	2	0_90__0.08_0.08__1500	10	6	7.5	1	0	-29.731	-0.40961	-26.506
40	Anechoic Chamber Recordings 16	das	2	0_90__0.08_0.08__1500	10	6	7.5	2	0	-27.218	4.8926	-25.996
41	Anechoic Chamber Recordings 16	gsc	2	0_90__0.08_0.08__1500	10	2	0.0	1	0	-30.284	-0.62221	-26.947
41	Anechoic Chamber Recordings 16	gsc	2	0_90__0.08_0.08__1500	10	2	0.0	2	0	-27.347	1.7453	-25.117
42	Anechoic Chamber Recordings 16	gsc	2	0_90__0.08_0.08__1500	10	2	10.0	1	1	-28.246	-0.06472	-25.196
42	Anechoic Chamber Recordings 16	gsc	2	0_90__0.08_0.08__1500	10	2	10.0	2	1	-28.989	1.5165	-26.667
43	Anechoic Chamber Recordings 16	gsc	2	0_90__0.08_0.08__1500	10	2	15.0	1	2	-28.564	-0.04225	-25.527
43	Anechoic Chamber Recordings 16	gsc	2	0_90__0.08_0.08__1500	10	2	15.0	2	2	-28.597	2.0794	-26.499
44	Anechoic Chamber Recordings 16	gsc	2	0_90__0.08_0.08__1500	10	2	20.0	1	0	-28.241	0.94723	-25.674
44	Anechoic Chamber Recordings 16	gsc	2	0_90__0.08_0.08__1500	10	2	20.0	2	0	-28.256	2.5656	-26.338
45	Anechoic Chamber Recordings 16	gsc	2	0_90__0.08_0.08__1500	10	2	25.0	1	0	-28.23	1.7632	-26.008
45	Anechoic Chamber Recordings 16	gsc	2	0_90__0.08_0.08__1500	10	2	25.0	2	0	-27.995	2.9276	-26.203
46	Anechoic Chamber Recordings 16	gsc	2	0_90__0.08_0.08__1500	10	2	2.5	1	0	-28.266	-0.4141	-25.036
46	Anechoic Chamber Recordings 16	gsc	2	0_90__0.08_0.08__1500	10	2	2.5	2	0	-29.612	0.64039	-26.906
47	Anechoic Chamber Recordings 16	gsc	2	0_90__0.08_0.08__1500	10	2	5.0	1	0	-28.263	-0.30928	-25.088
47	Anechoic Chamber Recordings 16	gsc	2	0_90__0.08_0.08__1500	10	2	5.0	2	0	-29.39	0.94768	-26.823
48	Anechoic Chamber Recordings 16	gsc	2	0_90__0.08_0.08__1500	10	2	7.5	1	1	-28.256	-0.19409	-25.141
48	Anechoic Chamber Recordings 16	gsc	2	0_90__0.08_0.08__1500	10	2	7.5	2	1	-29.187	1.2335	-26.746
49	Anechoic Chamber Recordings 16	gsc	2	0_90__0.08_0.08__1500	10	3	0.0	1	0	-27.705	0.52697	-24.944
49	Anechoic Chamber Recordings 16	gsc	2	0_90__0.08_0.08__1500	10	3	0.0	2	0	-27.095	4.7177	-25.829
50	Anechoic Chamber Recordings 16	gsc	2	0_90__0.08_0.08__1500	10	3	10.0	1	0	-31.126	-3.544	-25.984
50	Anechoic Chamber Recordings 16	gsc	2	0_90__0.08_0.08__1500	10	3	10.0	2	0	-26.771	5.258	-25.636
51	Anechoic Chamber Recordings 16	gsc	2	0_90__0.08_0.08__1500	10	3	15.0	1	0	-27.679	1.7177	-25.438
51	Anechoic Chamber Recordings 16	gsc	2	0_90__0.08_0.08__1500	10	3	15.0	2	0	-26.689	5.4112	-25.588
52	Anechoic Chamber Recordings 16	gsc	2	0_90__0.08_0.08__1500	10	3	20.0	1	0	-27.68	2.3169	-25.672
52	Anechoic Chamber Recordings 16	gsc	2	0_90__0.08_0.08__1500	10	3	20.0	2	0	-26.614	5.5267	-25.539
53	Anechoic Chamber Recordings 16	gsc	2	0_90__0.08_0.08__1500	10	3	25.0	1	0	-27.697	3.0472	-25.944
53	Anechoic Chamber Recordings 16	gsc	2	0_90__0.08_0.08__1500	10	3	25.0	2	0	-26.585	5.5162	-25.507
54	Anechoic Chamber Recordings 16	gsc	2	0_90__0.08_0.08__1500	10	3	2.5	1	0	-27.683	0.66833	-24.987
54	Anechoic Chamber Recordings 16	gsc	2	0_90__0.08_0.08__1500	10	3	2.5	2	0	-26.963	4.9517	-25.756
55	Anechoic Chamber Recordings 16	gsc	2	0_90__0.08_0.08__1500	10	3	5.0	1	0	-27.665	0.83454	-25.045
55	Anechoic Chamber Recordings 16	gsc	2	0_90__0.08_0.08__1500	10	3	5.0	2	0	-26.87	5.1031	-25.699
56	Anechoic Chamber Recordings 16	gsc	2	0_90__0.08_0.08__1500	10	3	7.5	1	0	-28.271	0.0050196	-25.257
56	Anechoic Chamber Recordings 16	gsc	2	0_90__0.08_0.08__1500	10	3	7.5	2	0	-26.811	5.1922	-25.661
57	Anechoic Chamber Recordings 16	gsc	2	0_90__0.08_0.08__1500	10	4	0.0	1	0	-27.112	2.7447	-25.256
57	Anechoic Chamber Recordings 16	gsc	2	0_90__0.08_0.08__1500	10	4	0.0	2	0	-27.314	4.1427	-25.896
58	Anechoic Chamber Recordings 16	gsc	2	0_90__0.08_0.08__1500	10	4	10.0	1	0	-30.668	-0.38756	-27.455
58	Anechoic Chamber Recordings 16	gsc	2	0_90__0.08_0.08__1500	10	4	10.0	2	0	-27.133	4.3829	-25.78
59	Anechoic Chamber Recordings 16	gsc	2	0_90__0.08_0.08__1500	10	4	15.0	1	0	-27.234	4.6971	-25.963
59	Anechoic Chamber Recordings 16	gsc	2	0_90__0.08_0.08__1500	10	4	15.0	2	0	-27.146	4.3486	-25.784
60	Anechoic Chamber Recordings 16	gsc	2	0_90__0.08_0.08__1500	10	4	20.0	1	0	-27.3	5.4334	-26.204
60	Anechoic Chamber Recordings 16	gsc	2	0_90__0.08_0.08__1500	10	4	20.0	2	0	-27.185	4.2425	-25.794
61	Anechoic Chamber Recordings 16	gsc	2	0_90__0.08_0.08__1500	10	4	25.0	1	0	-27.365	6.2116	-26.432
61	Anechoic Chamber Recordings 16	gsc	2	0_90__0.08_0.08__1500	10	4	25.0	2	0	-27.275	4.0183	-25.821
62	Anechoic Chamber Recordings 16	gsc	2	0_90__0.08_0.08__1500	10	4	2.5	1	0	-27.852	3.2896	-26.179
62	Anechoic Chamber Recordings 16	gsc	2	0_90__0.08_0.08__1500	10	4	2.5	2	0	-27.212	4.3018	-25.837
63	Anechoic Chamber Recordings 16	gsc	2	0_90__0.08_0.08__1500	10	4	5.0	1	0	NaN	NaN	NaN
63	Anechoic Chamber Recordings 16	gsc	2	0_90__0.08_0.08__1500	10	4	5.0	2	0	-27.153	4.3784	-25.799
64	Anechoic Chamber Recordings 16	gsc	2	0_90__0.08_0.08__1500	10	4	7.5	1	0	-27.147	3.6841	-25.596
64	Anechoic Chamber Recordings 16	gsc	2	0_90__0.08_0.08__1500	10	4	7.5	2	0	-27.133	4.3929	-25.782
65	Anechoic Chamber Recordings 16	gsc	2	0_90__0.08_0.08__1500	10	5	0.0	1	0	-27.114	2.3078	-25.101
65	Anechoic Chamber Recordings 16	gsc	2	0_90__0.08_0.08__1500	10	5	0.0	2	0	-26.873	5.3102	-25.75
66	Anechoic Chamber Recordings 16	gsc	2	0_90__0.08_0.08__1500	10	5	10.0	1	0	-27.178	3.1927	-25.473
66	Anechoic Chamber Recordings 16	gsc	2	0_90__0.08_0.08__1500	10	5	10.0	2	0	-27.041	5.1155	-25.873
67	Anechoic Chamber Recordings 16	gsc	2	0_90__0.08_0.08__1500	10	5	15.0	1	0	-27.25	3.5598	-25.661
67	Anechoic Chamber Recordings 16	gsc	2	0_90__0.08_0.08__1500	10	5	15.0	2	0	-27.164	4.942	-25.954
68	Anechoic Chamber Recordings 16	gsc	2	0_90__0.08_0.08__1500	10	5	20.0	1	0	-27.349	3.936	-25.872
68	Anechoic Chamber Recordings 16	gsc	2	0_90__0.08_0.08__1500	10	5	20.0	2	0	-27.295	4.6928	-26.023
69	Anechoic Chamber Recordings 16	gsc	2	0_90__0.08_0.08__1500	10	5	25.0	1	0	-27.42	4.4014	-26.072
69	Anechoic Chamber Recordings 16	gsc	2	0_90__0.08_0.08__1500	10	5	25.0	2	0	-27.46	4.3432	-26.097
70	Anechoic Chamber Recordings 16	gsc	2	0_90__0.08_0.08__1500	10	5	2.5	1	0	-27.13	2.5553	-25.207
70	Anechoic Chamber Recordings 16	gsc	2	0_90__0.08_0.08__1500	10	5	2.5	2	0	-26.874	5.3448	-25.758
71	Anechoic Chamber Recordings 16	gsc	2	0_90__0.08_0.08__1500	10	5	5.0	1	0	-27.147	2.7877	-25.306
71	Anechoic Chamber Recordings 16	gsc	2	0_90__0.08_0.08__1500	10	5	5.0	2	0	-26.912	5.2956	-25.785
72	Anechoic Chamber Recordings 16	gsc	2	0_90__0.08_0.08__1500	10	5	7.5	1	0	-27.163	2.9985	-25.394
72	Anechoic Chamber Recordings 16	gsc	2	0_90__0.08_0.08__1500	10	5	7.5	2	0	-26.974	5.2055	-25.826
73	Anechoic Chamber Recordings 16	gsc	2	0_90__0.08_0.08__1500	10	6	0.0	1	0	-25.592	3.0345	-23.833
73	Anechoic Chamber Recordings 16	gsc	2	0_90__0.08_0.08__1500	10	6	0.0	2	0	-26.663	5.8084	-25.649
74	Anechoic Chamber Recordings 16	gsc	2	0_90__0.08_0.08__1500	10	6	10.0	1	1	-27.41	2.9252	-25.617
74	Anechoic Chamber Recordings 16	gsc	2	0_90__0.08_0.08__1500	10	6	10.0	2	1	-26.937	5.3399	-25.82
75	Anechoic Chamber Recordings 16	gsc	2	0_90__0.08_0.08__1500	10	6	15.0	1	0	-27.526	2.7508	-25.673
75	Anechoic Chamber Recordings 16	gsc	2	0_90__0.08_0.08__1500	10	6	15.0	2	0	-27.173	4.9223	-25.959
76	Anechoic Chamber Recordings 16	gsc	2	0_90__0.08_0.08__1500	10	6	20.0	1	0	-27.659	2.5406	-25.731
76	Anechoic Chamber Recordings 16	gsc	2	0_90__0.08_0.08__1500	10	6	20.0	2	0	-27.492	4.3468	-26.13
77	Anechoic Chamber Recordings 16	gsc	2	0_90__0.08_0.08__1500	10	6	25.0	1	0	-27.778	2.4188	-25.807
77	Anechoic Chamber Recordings 16	gsc	2	0_90__0.08_0.08__1500	10	6	25.0	2	0	-27.865	3.6558	-26.306
78	Anechoic Chamber Recordings 16	gsc	2	0_90__0.08_0.08__1500	10	6	2.5	1	0	-27.185	3.503	-25.579
78	Anechoic Chamber Recordings 16	gsc	2	0_90__0.08_0.08__1500	10	6	2.5	2	0	-22.543	10.826	-22.196
79	Anechoic Chamber Recordings 16	gsc	2	0_90__0.08_0.08__1500	10	6	5.0	1	0	-27.266	3.2551	-25.581
79	Anechoic Chamber Recordings 16	gsc	2	0_90__0.08_0.08__1500	10	6	5.0	2	0	-26.582	5.8045	-25.567
80	Anechoic Chamber Recordings 16	gsc	2	0_90__0.08_0.08__1500	10	6	7.5	1	0	-27.345	3.068	-25.6
80	Anechoic Chamber Recordings 16	gsc	2	0_90__0.08_0.08__1500	10	6	7.5	2	0	-22.617	10.799	-22.268
81	Anechoic Chamber Recordings 16	gss	2	0_90__0.08_0.08__1500	10	2	0.0	1	0	-30.354	-1.3435	-26.614
81	Anechoic Chamber Recordings 16	gss	2	0_90__0.08_0.08__1500	10	2	0.0	2	0	-26.52	2.5619	-24.599
82	Anechoic Chamber Recordings 16	gss	2	0_90__0.08_0.08__1500	10	2	10.0	1	0	-30.446	-2.0988	-26.255
82	Anechoic Chamber Recordings 16	gss	2	0_90__0.08_0.08__1500	10	2	10.0	2	0	-26.808	2.3028	-24.793
83	Anechoic Chamber Recordings 16	gss	2	0_90__0.08_0.08__1500	10	2	15.0	1	0	-29.158	-2.0825	-24.975
83	Anechoic Chamber Recordings 16	gss	2	0_90__0.08_0.08__1500	10	2	15.0	2	0	-26.786	4.5256	-25.471
84	Anechoic Chamber Recordings 16	gss	2	0_90__0.08_0.08__1500	10	2	20.0	1	0	-29.183	-1.5927	-25.296
84	Anechoic Chamber Recordings 16	gss	2	0_90__0.08_0.08__1500	10	2	20.0	2	0	-27.705	2.9242	-25.912
85	Anechoic Chamber Recordings 16	gss	2	0_90__0.08_0.08__1500	10	2	25.0	1	0	-29.179	-0.98445	-25.642
85	Anechoic Chamber Recordings 16	gss	2	0_90__0.08_0.08__1500	10	2	25.0	2	0	-27.493	3.158	-25.777
86	Anechoic Chamber Recordings 16	gss	2	0_90__0.08_0.08__1500	10	2	2.5	1	0	-30.384	-1.5819	-26.506
86	Anechoic Chamber Recordings 16	gss	2	0_90__0.08_0.08__1500	10	2	2.5	2	0	-26.586	2.4997	-24.642
87	Anechoic Chamber Recordings 16	gss	2	0_90__0.08_0.08__1500	10	2	5.0	1	0	-30.399	-1.7586	-26.415
87	Anechoic Chamber Recordings 16	gss	2	0_90__0.08_0.08__1500	10	2	5.0	2	0	-26.659	2.4291	-24.69
88	Anechoic Chamber Recordings 16	gss	2	0_90__0.08_0.08__1500	10	2	7.5	1	0	-30.416	-1.9198	-26.334
88	Anechoic Chamber Recordings 16	gss	2	0_90__0.08_0.08__1500	10	2	7.5	2	0	-26.731	2.364	-24.738
89	Anechoic Chamber Recordings 16	gss	2	0_90__0.08_0.08__1500	10	3	0.0	1	0	-29.722	-3.9793	-24.27
89	Anechoic Chamber Recordings 16	gss	2	0_90__0.08_0.08__1500	10	3	0.0	2	0	-26.692	4.54	-25.381
90	Anechoic Chamber Recordings 16	gss	2	0_90__0.08_0.08__1500	10	3	10.0	1	0	-29.722	-3.4906	-24.614
90	Anechoic Chamber Recordings 16	gss	2	0_90__0.08_0.08__1500	10	3	10.0	2	0	-26.666	4.5401	-25.354
91	Anechoic Chamber Recordings 16	gss	2	0_90__0.08_0.08__1500	10	3	15.0	1	0	-29.771	-3.1619	-24.889
91	Anechoic Chamber Recordings 16	gss	2	0_90__0.08_0.08__1500	10	3	15.0	2	0	-26.714	4.5165	-25.396
92	Anechoic Chamber Recordings 16	gss	2	0_90__0.08_0.08__1500	10	3	20.0	1	0	-29.795	-2.7629	-25.178
92	Anechoic Chamber Recordings 16	gss	2	0_90__0.08_0.08__1500	10	3	20.0	2	0	-26.729	4.5164	-25.412
93	Anechoic Chamber Recordings 16	gss	2	0_90__0.08_0.08__1500	10	3	25.0	1	0	-29.784	-2.2042	-25.526
93	Anechoic Chamber Recordings 16	gss	2	0_90__0.08_0.08__1500	10	3	25.0	2	0	-26.785	4.401	-25.437
94	Anechoic Chamber Recordings 16	gss	2	0_90__0.08_0.08__1500	10	3	2.5	1	0	-29.713	-3.8932	-24.323
94	Anechoic Chamber Recordings 16	gss	2	0_90__0.08_0.08__1500	10	3	2.5	2	0	-26.62	4.6514	-25.337
95	Anechoic Chamber Recordings 16	gss	2	0_90__0.08_0.08__1500	10	3	5.0	1	0	-29.706	-3.7805	-24.396
95	Anechoic Chamber Recordings 16	gss	2	0_90__0.08_0.08__1500	10	3	5.0	2	0	-26.601	4.6625	-25.321
96	Anechoic Chamber Recordings 16	gss	2	0_90__0.08_0.08__1500	10	3	7.5	1	0	-29.709	-3.6444	-24.494
96	Anechoic Chamber Recordings 16	gss	2	0_90__0.08_0.08__1500	10	3	7.5	2	0	-26.625	4.604	-25.33
97	Anechoic Chamber Recordings 16	gss	2	0_90__0.08_0.08__1500	10	4	0.0	1	0	-29.415	-2.6963	-24.841
97	Anechoic Chamber Recordings 16	gss	2	0_90__0.08_0.08__1500	10	4	0.0	2	0	-26.193	5.0936	-25.018
98	Anechoic Chamber Recordings 16	gss	2	0_90__0.08_0.08__1500	10	4	10.0	1	0	-29.531	-1.7483	-25.552
98	Anechoic Chamber Recordings 16	gss	2	0_90__0.08_0.08__1500	10	4	10.0	2	0	-26.504	4.5974	-25.207
99	Anechoic Chamber Recordings 16	gss	2	0_90__0.08_0.08__1500	10	4	15.0	1	0	-29.637	-1.2298	-25.962
99	Anechoic Chamber Recordings 16	gss	2	0_90__0.08_0.08__1500	10	4	15.0	2	0	-26.767	4.2857	-25.387
100	Anechoic Chamber Recordings 16	gss	2	0_90__0.08_0.08__1500	10	4	20.0	1	0	-29.739	-0.67619	-26.372
100	Anechoic Chamber Recordings 16	gss	2	0_90__0.08_0.08__1500	10	4	20.0	2	0	-27.03	3.9432	-25.555
101	Anechoic Chamber Recordings 16	gss	2	0_90__0.08_0.08__1500	10	4	25.0	1	0	-29.792	-0.025029	-26.765
101	Anechoic Chamber Recordings 16	gss	2	0_90__0.08_0.08__1500	10	4	25.0	2	0	-26.351	4.3376	-24.985
102	Anechoic Chamber Recordings 16	gss	2	0_90__0.08_0.08__1500	10	4	2.5	1	0	-29.442	-2.4678	-25.016
102	Anechoic Chamber Recordings 16	gss	2	0_90__0.08_0.08__1500	10	4	2.5	2	0	-26.184	5.1048	-25.012
103	Anechoic Chamber Recordings 16	gss	2	0_90__0.08_0.08__1500	10	4	5.0	1	0	-29.468	-2.2364	-25.189
103	Anechoic Chamber Recordings 16	gss	2	0_90__0.08_0.08__1500	10	4	5.0	2	0	-25.177	5.7397	-24.146
104	Anechoic Chamber Recordings 16	gss	2	0_90__0.08_0.08__1500	10	4	7.5	1	0	-30.485	-4.5464	-24.621
104	Anechoic Chamber Recordings 16	gss	2	0_90__0.08_0.08__1500	10	4	7.5	2	0	-26.365	4.7943	-25.118
105	Anechoic Chamber Recordings 16	gss	2	0_90__0.08_0.08__1500	10	5	0.0	1	0	-29.902	-4.336	-24.191
105	Anechoic Chamber Recordings 16	gss	2	0_90__0.08_0.08__1500	10	5	0.0	2	0	-24.683	7.4104	-23.956
106	Anechoic Chamber Recordings 16	gss	2	0_90__0.08_0.08__1500	10	5	10.0	1	0	-30.006	-3.7626	-24.709
106	Anechoic Chamber Recordings 16	gss	2	0_90__0.08_0.08__1500	10	5	10.0	2	0	-25.757	5.9729	-24.775
107	Anechoic Chamber Recordings 16	gss	2	0_90__0.08_0.08__1500	10	5	15.0	1	0	-30.114	-3.5212	-24.986
107	Anechoic Chamber Recordings 16	gss	2	0_90__0.08_0.08__1500	10	5	15.0	2	0	-26.464	5.1518	-25.304
108	Anechoic Chamber Recordings 16	gss	2	0_90__0.08_0.08__1500	10	5	20.0	1	0	-30.247	-3.2566	-25.301
108	Anechoic Chamber Recordings 16	gss	2	0_90__0.08_0.08__1500	10	5	20.0	2	0	-27.267	4.2224	-25.871
109	Anechoic Chamber Recordings 16	gss	2	0_90__0.08_0.08__1500	10	5	25.0	1	0	-31.315	-3.1949	-26.413
109	Anechoic Chamber Recordings 16	gss	2	0_90__0.08_0.08__1500	10	5	25.0	2	0	-26.759	3.27	-25.079
110	Anechoic Chamber Recordings 16	gss	2	0_90__0.08_0.08__1500	10	5	2.5	1	0	-29.92	-4.1487	-24.346
110	Anechoic Chamber Recordings 16	gss	2	0_90__0.08_0.08__1500	10	5	2.5	2	0	-24.84	7.225	-24.084
111	Anechoic Chamber Recordings 16	gss	2	0_90__0.08_0.08__1500	10	5	5.0	1	0	-29.941	-3.9878	-24.483
111	Anechoic Chamber Recordings 16	gss	2	0_90__0.08_0.08__1500	10	5	5.0	2	0	-25.093	6.8582	-24.276
112	Anechoic Chamber Recordings 16	gss	2	0_90__0.08_0.08__1500	10	5	7.5	1	0	-29.968	-3.8626	-24.6
112	Anechoic Chamber Recordings 16	gss	2	0_90__0.08_0.08__1500	10	5	7.5	2	0	-25.415	6.4087	-24.518
113	Anechoic Chamber Recordings 16	gss	2	0_90__0.08_0.08__1500	10	6	0.0	1	0	-20.067	-2.4969	-15.554
113	Anechoic Chamber Recordings 16	gss	2	0_90__0.08_0.08__1500	10	6	0.0	2	0	-23.559	9.7005	-23.115
114	Anechoic Chamber Recordings 16	gss	2	0_90__0.08_0.08__1500	10	6	10.0	1	0	-30.593	-4.8888	-24.472
114	Anechoic Chamber Recordings 16	gss	2	0_90__0.08_0.08__1500	10	6	10.0	2	0	-24.272	8.699	-23.72
115	Anechoic Chamber Recordings 16	gss	2	0_90__0.08_0.08__1500	10	6	15.0	1	0	-30.739	-5.1058	-24.454
115	Anechoic Chamber Recordings 16	gss	2	0_90__0.08_0.08__1500	10	6	15.0	2	0	-24.751	8.1825	-24.134
116	Anechoic Chamber Recordings 16	gss	2	0_90__0.08_0.08__1500	10	6	20.0	1	0	-30.957	-5.4626	-24.396
116	Anechoic Chamber Recordings 16	gss	2	0_90__0.08_0.08__1500	10	6	20.0	2	0	-25.349	7.4458	-24.627
117	Anechoic Chamber Recordings 16	gss	2	0_90__0.08_0.08__1500	10	6	25.0	1	0	-31.128	-5.6894	-24.389
117	Anechoic Chamber Recordings 16	gss	2	0_90__0.08_0.08__1500	10	6	25.0	2	0	-25.997	6.5907	-25.134
118	Anechoic Chamber Recordings 16	gss	2	0_90__0.08_0.08__1500	10	6	2.5	1	0	-30.405	-4.2907	-24.729
118	Anechoic Chamber Recordings 16	gss	2	0_90__0.08_0.08__1500	10	6	2.5	2	0	-23.667	9.5663	-23.209
119	Anechoic Chamber Recordings 16	gss	2	0_90__0.08_0.08__1500	10	6	5.0	1	0	-30.449	-4.504	-24.616
119	Anechoic Chamber Recordings 16	gss	2	0_90__0.08_0.08__1500	10	6	5.0	2	0	-23.835	9.2954	-23.35
120	Anechoic Chamber Recordings 16	gss	2	0_90__0.08_0.08__1500	10	6	7.5	1	0	-30.508	-4.687	-24.539
120	Anechoic Chamber Recordings 16	gss	2	0_90__0.08_0.08__1500	10	6	7.5	2	0	-24.046	8.9797	-23.527
121	Anechoic Chamber Recordings 16	lcmv	2	0_90__0.08_0.08__1500	10	2	0.0	1	0	-30.175	0.069691	-27.196
121	Anechoic Chamber Recordings 16	lcmv	2	0_90__0.08_0.08__1500	10	2	0.0	2	0	-27.985	3.9806	-26.521
122	Anechoic Chamber Recordings 16	lcmv	2	0_90__0.08_0.08__1500	10	2	10.0	1	0	-30.479	-0.71194	-27.094
122	Anechoic Chamber Recordings 16	lcmv	2	0_90__0.08_0.08__1500	10	2	10.0	2	0	-28.357	3.2785	-26.681
123	Anechoic Chamber Recordings 16	lcmv	2	0_90__0.08_0.08__1500	10	2	15.0	1	0	-30.618	-1.202	-26.961
123	Anechoic Chamber Recordings 16	lcmv	2	0_90__0.08_0.08__1500	10	2	15.0	2	0	-28.448	3.1123	-26.718
124	Anechoic Chamber Recordings 16	lcmv	2	0_90__0.08_0.08__1500	10	2	20.0	1	0	-30.823	-1.8035	-26.813
124	Anechoic Chamber Recordings 16	lcmv	2	0_90__0.08_0.08__1500	10	2	20.0	2	0	-28.668	2.8404	-26.847
125	Anechoic Chamber Recordings 16	lcmv	2	0_90__0.08_0.08__1500	10	2	25.0	1	0	-30.956	-2.3794	-26.589
125	Anechoic Chamber Recordings 16	lcmv	2	0_90__0.08_0.08__1500	10	2	25.0	2	0	-28.777	2.5427	-26.852
126	Anechoic Chamber Recordings 16	lcmv	2	0_90__0.08_0.08__1500	10	2	2.5	1	0	-30.245	-0.12363	-27.168
126	Anechoic Chamber Recordings 16	lcmv	2	0_90__0.08_0.08__1500	10	2	2.5	2	0	-27.963	3.8692	-26.467
127	Anechoic Chamber Recordings 16	lcmv	2	0_90__0.08_0.08__1500	10	2	5.0	1	1	-30.327	-0.26245	-27.179
127	Anechoic Chamber Recordings 16	lcmv	2	0_90__0.08_0.08__1500	10	2	5.0	2	1	-28.073	3.7461	-26.541
128	Anechoic Chamber Recordings 16	lcmv	2	0_90__0.08_0.08__1500	10	2	7.5	1	0	-30.411	-0.48906	-27.145
128	Anechoic Chamber Recordings 16	lcmv	2	0_90__0.08_0.08__1500	10	2	7.5	2	0	-28.279	3.4349	-26.652
129	Anechoic Chamber Recordings 16	lcmv	2	0_90__0.08_0.08__1500	10	3	0.0	1	0	-32.044	-3.1991	-27.141
129	Anechoic Chamber Recordings 16	lcmv	2	0_90__0.08_0.08__1500	10	3	0.0	2	0	-28.48	5.2462	-27.343
130	Anechoic Chamber Recordings 16	lcmv	2	0_90__0.08_0.08__1500	10	3	10.0	1	0	-32.485	-3.2142	-27.572
130	Anechoic Chamber Recordings 16	lcmv	2	0_90__0.08_0.08__1500	10	3	10.0	2	0	-29.106	5.695	-28.068
131	Anechoic Chamber Recordings 16	lcmv	2	0_90__0.08_0.08__1500	10	3	15.0	1	0	-32.804	-3.3344	-27.809
131	Anechoic Chamber Recordings 16	lcmv	2	0_90__0.08_0.08__1500	10	3	15.0	2	0	-29.331	5.5012	-28.251
132	Anechoic Chamber Recordings 16	lcmv	2	0_90__0.08_0.08__1500	10	3	20.0	1	0	-33.201	-3.5789	-28.037
132	Anechoic Chamber Recordings 16	lcmv	2	0_90__0.08_0.08__1500	10	3	20.0	2	0	-29.541	5.2622	-28.408
133	Anechoic Chamber Recordings 16	lcmv	2	0_90__0.08_0.08__1500	10	3	25.0	1	0	-33.667	-3.8932	-28.283
133	Anechoic Chamber Recordings 16	lcmv	2	0_90__0.08_0.08__1500	10	3	25.0	2	0	-29.7	5.2236	-28.558
134	Anechoic Chamber Recordings 16	lcmv	2	0_90__0.08_0.08__1500	10	3	2.5	1	0	-30.81	-2.2259	-26.54
134	Anechoic Chamber Recordings 16	lcmv	2	0_90__0.08_0.08__1500	10	3	2.5	2	0	-29.63	2.5067	-27.692
135	Anechoic Chamber Recordings 16	lcmv	2	0_90__0.08_0.08__1500	10	3	5.0	1	0	-32.224	-3.1709	-27.34
135	Anechoic Chamber Recordings 16	lcmv	2	0_90__0.08_0.08__1500	10	3	5.0	2	0	-28.785	5.8615	-27.782
136	Anechoic Chamber Recordings 16	lcmv	2	0_90__0.08_0.08__1500	10	3	7.5	1	1	-32.348	-3.1823	-27.456
136	Anechoic Chamber Recordings 16	lcmv	2	0_90__0.08_0.08__1500	10	3	7.5	2	1	-28.955	5.8026	-27.94
137	Anechoic Chamber Recordings 16	lcmv	2	0_90__0.08_0.08__1500	10	4	0.0	1	2	-33.971	-4.5942	-28.077
137	Anechoic Chamber Recordings 16	lcmv	2	0_90__0.08_0.08__1500	10	4	0.0	2	2	-26.76	10.481	-26.387
138	Anechoic Chamber Recordings 16	lcmv	2	0_90__0.08_0.08__1500	10	4	10.0	1	2	-34.984	-7.9295	-26.398
138	Anechoic Chamber Recordings 16	lcmv	2	0_90__0.08_0.08__1500	10	4	10.0	2	2	-28.257	9.7397	-27.818
139	Anechoic Chamber Recordings 16	lcmv	2	0_90__0.08_0.08__1500	10	4	15.0	1	2	-35.687	-8.7229	-26.408
139	Anechoic Chamber Recordings 16	lcmv	2	0_90__0.08_0.08__1500	10	4	15.0	2	2	-28.024	10.083	-27.617
140	Anechoic Chamber Recordings 16	lcmv	2	0_90__0.08_0.08__1500	10	4	20.0	1	2	-36.465	-9.5882	-26.415
140	Anechoic Chamber Recordings 16	lcmv	2	0_90__0.08_0.08__1500	10	4	20.0	2	2	-27.708	10.494	-27.336
141	Anechoic Chamber Recordings 16	lcmv	2	0_90__0.08_0.08__1500	10	4	25.0	1	2	-35.006	-5.2705	-28.601
141	Anechoic Chamber Recordings 16	lcmv	2	0_90__0.08_0.08__1500	10	4	25.0	2	2	-27.412	10.889	-27.071
142	Anechoic Chamber Recordings 16	lcmv	2	0_90__0.08_0.08__1500	10	4	2.5	1	2	-34.106	-6.9146	-26.379
142	Anechoic Chamber Recordings 16	lcmv	2	0_90__0.08_0.08__1500	10	4	2.5	2	2	-27.345	10.019	-26.932
143	Anechoic Chamber Recordings 16	lcmv	2	0_90__0.08_0.08__1500	10	4	5.0	1	2	-34.389	-7.2417	-26.388
143	Anechoic Chamber Recordings 16	lcmv	2	0_90__0.08_0.08__1500	10	4	5.0	2	2	-27.843	9.9755	-27.426
144	Anechoic Chamber Recordings 16	lcmv	2	0_90__0.08_0.08__1500	10	4	7.5	1	2	-34.677	-7.5762	-26.393
144	Anechoic Chamber Recordings 16	lcmv	2	0_90__0.08_0.08__1500	10	4	7.5	2	2	-28.157	9.781	-27.722
145	Anechoic Chamber Recordings 16	lcmv	2	0_90__0.08_0.08__1500	10	5	0.0	1	3	-32.702	-5.6868	-25.968
145	Anechoic Chamber Recordings 16	lcmv	2	0_90__0.08_0.08__1500	10	5	0.0	2	3	-26.761	7.2642	-26.012
146	Anechoic Chamber Recordings 16	lcmv	2	0_90__0.08_0.08__1500	10	5	10.0	1	3	-33.39	-7.2873	-25.349
146	Anechoic Chamber Recordings 16	lcmv	2	0_90__0.08_0.08__1500	10	5	10.0	2	3	-26.912	8.0533	-26.279
147	Anechoic Chamber Recordings 16	lcmv	2	0_90__0.08_0.08__1500	10	5	15.0	1	3	-36.45	-8.2359	-27.6
147	Anechoic Chamber Recordings 16	lcmv	2	0_90__0.08_0.08__1500	10	5	15.0	2	3	-27.03	8.5365	-26.46
148	Anechoic Chamber Recordings 16	lcmv	2	0_90__0.08_0.08__1500	10	5	20.0	1	3	-36.527	-8.2545	-27.661
148	Anechoic Chamber Recordings 16	lcmv	2	0_90__0.08_0.08__1500	10	5	20.0	2	3	-27.162	9.0871	-26.656
149	Anechoic Chamber Recordings 16	lcmv	2	0_90__0.08_0.08__1500	10	5	25.0	1	2	-36.661	-8.4521	-27.622
149	Anechoic Chamber Recordings 16	lcmv	2	0_90__0.08_0.08__1500	10	5	25.0	2	2	-27.324	9.5971	-26.871
150	Anechoic Chamber Recordings 16	lcmv	2	0_90__0.08_0.08__1500	10	5	2.5	1	3	-34.196	-7.3957	-26.064
150	Anechoic Chamber Recordings 16	lcmv	2	0_90__0.08_0.08__1500	10	5	2.5	2	3	-26.758	9.7906	-26.324
151	Anechoic Chamber Recordings 16	lcmv	2	0_90__0.08_0.08__1500	10	5	5.0	1	3	-34.418	-7.5862	-26.125
151	Anechoic Chamber Recordings 16	lcmv	2	0_90__0.08_0.08__1500	10	5	5.0	2	3	-27.243	9.3131	-26.761
152	Anechoic Chamber Recordings 16	lcmv	2	0_90__0.08_0.08__1500	10	5	7.5	1	3	-35.229	-4.9238	-29.089
152	Anechoic Chamber Recordings 16	lcmv	2	0_90__0.08_0.08__1500	10	5	7.5	2	3	-27.637	8.9105	-27.111
153	Anechoic Chamber Recordings 16	lcmv	2	0_90__0.08_0.08__1500	10	6	0.0	1	15	-33.006	0.8412	-30.395
153	Anechoic Chamber Recordings 16	lcmv	2	0_90__0.08_0.08__1500	10	6	0.0	2	15	-26.359	5.2792	-25.228
154	Anechoic Chamber Recordings 16	lcmv	2	0_90__0.08_0.08__1500	10	6	10.0	1	14	-36.335	-1.7617	-32.354
154	Anechoic Chamber Recordings 16	lcmv	2	0_90__0.08_0.08__1500	10	6	10.0	2	14	-32.022	1.7191	-29.785
155	Anechoic Chamber Recordings 16	lcmv	2	0_90__0.08_0.08__1500	10	6	15.0	1	15	-36.325	-1.616	-32.43
155	Anechoic Chamber Recordings 16	lcmv	2	0_90__0.08_0.08__1500	10	6	15.0	2	15	-31.693	1.9655	-29.553
156	Anechoic Chamber Recordings 16	lcmv	2	0_90__0.08_0.08__1500	10	6	20.0	1	15	-36.15	-1.2957	-32.442
156	Anechoic Chamber Recordings 16	lcmv	2	0_90__0.08_0.08__1500	10	6	20.0	2	15	-31.472	2.0456	-29.363
157	Anechoic Chamber Recordings 16	lcmv	2	0_90__0.08_0.08__1500	10	6	25.0	1	17	-33.465	-2.1719	-29.231
157	Anechoic Chamber Recordings 16	lcmv	2	0_90__0.08_0.08__1500	10	6	25.0	2	17	-29.522	7.7995	-28.854
158	Anechoic Chamber Recordings 16	lcmv	2	0_90__0.08_0.08__1500	10	6	2.5	1	15	-33.765	-1.0713	-30.184
158	Anechoic Chamber Recordings 16	lcmv	2	0_90__0.08_0.08__1500	10	6	2.5	2	15	-34.354	1.7077	-32.113
159	Anechoic Chamber Recordings 16	lcmv	2	0_90__0.08_0.08__1500	10	6	5.0	1	15	-32.921	-0.81215	-29.482
159	Anechoic Chamber Recordings 16	lcmv	2	0_90__0.08_0.08__1500	10	6	5.0	2	15	-34.422	1.7439	-32.196
160	Anechoic Chamber Recordings 16	lcmv	2	0_90__0.08_0.08__1500	10	6	7.5	1	15	-33.069	-0.57051	-29.761
160	Anechoic Chamber Recordings 16	lcmv	2	0_90__0.08_0.08__1500	10	6	7.5	2	15	-34.496	1.7642	-32.278
161	Anechoic Chamber Recordings 16	mvdr	2	0_90__0.08_0.08__1500	10	2	0.0	1	0	-30.174	0.061287	-27.19
161	Anechoic Chamber Recordings 16	mvdr	2	0_90__0.08_0.08__1500	10	2	0.0	2	0	-27.98	3.9852	-26.517
162	Anechoic Chamber Recordings 16	mvdr	2	0_90__0.08_0.08__1500	10	2	10.0	1	0	-30.478	-0.71877	-27.089
162	Anechoic Chamber Recordings 16	mvdr	2	0_90__0.08_0.08__1500	10	2	10.0	2	0	-28.352	3.2832	-26.677
163	Anechoic Chamber Recordings 16	mvdr	2	0_90__0.08_0.08__1500	10	2	15.0	1	0	-30.617	-1.2081	-26.956
163	Anechoic Chamber Recordings 16	mvdr	2	0_90__0.08_0.08__1500	10	2	15.0	2	0	-28.443	3.1172	-26.714
164	Anechoic Chamber Recordings 16	mvdr	2	0_90__0.08_0.08__1500	10	2	20.0	1	0	-27.628	4.6096	-26.335
164	Anechoic Chamber Recordings 16	mvdr	2	0_90__0.08_0.08__1500	10	2	20.0	2	0	-29.063	1.6812	-26.808
165	Anechoic Chamber Recordings 16	mvdr	2	0_90__0.08_0.08__1500	10	2	25.0	1	0	-30.955	-2.3832	-26.586
165	Anechoic Chamber Recordings 16	mvdr	2	0_90__0.08_0.08__1500	10	2	25.0	2	0	-28.771	2.5477	-26.847
166	Anechoic Chamber Recordings 16	mvdr	2	0_90__0.08_0.08__1500	10	2	2.5	1	0	-30.244	-0.13194	-27.163
166	Anechoic Chamber Recordings 16	mvdr	2	0_90__0.08_0.08__1500	10	2	2.5	2	0	-27.958	3.8735	-26.464
167	Anechoic Chamber Recordings 16	mvdr	2	0_90__0.08_0.08__1500	10	2	5.0	1	0	-28.471	2.8267	-26.645
167	Anechoic Chamber Recordings 16	mvdr	2	0_90__0.08_0.08__1500	10	2	5.0	2	0	-30.13	0.11727	-27.174
168	Anechoic Chamber Recordings 16	mvdr	2	0_90__0.08_0.08__1500	10	2	7.5	1	0	-30.41	-0.49678	-27.14
168	Anechoic Chamber Recordings 16	mvdr	2	0_90__0.08_0.08__1500	10	2	7.5	2	0	-28.273	3.4393	-26.648
169	Anechoic Chamber Recordings 16	mvdr	2	0_90__0.08_0.08__1500	10	3	0.0	1	0	-30.285	-0.24288	-27.147
169	Anechoic Chamber Recordings 16	mvdr	2	0_90__0.08_0.08__1500	10	3	0.0	2	0	-28.856	3.1478	-27.138
170	Anechoic Chamber Recordings 16	mvdr	2	0_90__0.08_0.08__1500	10	3	10.0	1	0	-32.428	-3.1411	-27.564
170	Anechoic Chamber Recordings 16	mvdr	2	0_90__0.08_0.08__1500	10	3	10.0	2	0	-29.104	5.6684	-28.061
171	Anechoic Chamber Recordings 16	mvdr	2	0_90__0.08_0.08__1500	10	3	15.0	1	0	-32.742	-3.2583	-27.799
171	Anechoic Chamber Recordings 16	mvdr	2	0_90__0.08_0.08__1500	10	3	15.0	2	0	-29.329	5.472	-28.243
172	Anechoic Chamber Recordings 16	mvdr	2	0_90__0.08_0.08__1500	10	3	20.0	1	0	-30.686	-3.1533	-25.812
172	Anechoic Chamber Recordings 16	mvdr	2	0_90__0.08_0.08__1500	10	3	20.0	2	0	-29.63	3.5055	-28.026
173	Anechoic Chamber Recordings 16	mvdr	2	0_90__0.08_0.08__1500	10	3	25.0	1	0	-33.593	-3.8082	-28.269
173	Anechoic Chamber Recordings 16	mvdr	2	0_90__0.08_0.08__1500	10	3	25.0	2	0	-29.699	5.1967	-28.55
174	Anechoic Chamber Recordings 16	mvdr	2	0_90__0.08_0.08__1500	10	3	2.5	1	0	-32.071	-3.1069	-27.229
174	Anechoic Chamber Recordings 16	mvdr	2	0_90__0.08_0.08__1500	10	3	2.5	2	0	-28.634	5.5119	-27.557
175	Anechoic Chamber Recordings 16	mvdr	2	0_90__0.08_0.08__1500	10	3	5.0	1	0	-32.17	-3.1	-27.334
175	Anechoic Chamber Recordings 16	mvdr	2	0_90__0.08_0.08__1500	10	3	5.0	2	0	-28.782	5.8344	-27.774
176	Anechoic Chamber Recordings 16	mvdr	2	0_90__0.08_0.08__1500	10	3	7.5	1	0	-32.294	-3.113	-27.449
176	Anechoic Chamber Recordings 16	mvdr	2	0_90__0.08_0.08__1500	10	3	7.5	2	0	-28.953	5.7743	-27.932
177	Anechoic Chamber Recordings 16	mvdr	2	0_90__0.08_0.08__1500	10	4	0.0	1	2	-33.77	-6.5288	-26.361
177	Anechoic Chamber Recordings 16	mvdr	2	0_90__0.08_0.08__1500	10	4	0.0	2	2	-26.751	10.38	-26.369
178	Anechoic Chamber Recordings 16	mvdr	2	0_90__0.08_0.08__1500	10	4	10.0	1	1	-34.864	-7.8012	-26.388
178	Anechoic Chamber Recordings 16	mvdr	2	0_90__0.08_0.08__1500	10	4	10.0	2	1	-28.249	9.6059	-27.797
179	Anechoic Chamber Recordings 16	mvdr	2	0_90__0.08_0.08__1500	10	4	15.0	1	2	-35.543	-8.5738	-26.395
179	Anechoic Chamber Recordings 16	mvdr	2	0_90__0.08_0.08__1500	10	4	15.0	2	2	-28.018	9.9302	-27.597
180	Anechoic Chamber Recordings 16	mvdr	2	0_90__0.08_0.08__1500	10	4	20.0	1	2	-36.292	-9.4112	-26.401
180	Anechoic Chamber Recordings 16	mvdr	2	0_90__0.08_0.08__1500	10	4	20.0	2	2	-27.703	10.321	-27.316
181	Anechoic Chamber Recordings 16	mvdr	2	0_90__0.08_0.08__1500	10	4	25.0	1	2	-37.069	-10.245	-26.423
181	Anechoic Chamber Recordings 16	mvdr	2	0_90__0.08_0.08__1500	10	4	25.0	2	2	-27.407	10.7	-27.052
182	Anechoic Chamber Recordings 16	mvdr	2	0_90__0.08_0.08__1500	10	4	2.5	1	0	-34.016	-6.8125	-26.373
182	Anechoic Chamber Recordings 16	mvdr	2	0_90__0.08_0.08__1500	10	4	2.5	2	0	-27.336	9.9149	-26.913
183	Anechoic Chamber Recordings 16	mvdr	2	0_90__0.08_0.08__1500	10	4	5.0	1	5	-34.542	-5.1072	-28.262
183	Anechoic Chamber Recordings 16	mvdr	2	0_90__0.08_0.08__1500	10	4	5.0	2	5	-27.834	9.852	-27.406
184	Anechoic Chamber Recordings 16	mvdr	2	0_90__0.08_0.08__1500	10	4	7.5	1	2	-34.569	-7.4592	-26.385
184	Anechoic Chamber Recordings 16	mvdr	2	0_90__0.08_0.08__1500	10	4	7.5	2	2	-28.148	9.6478	-27.7
185	Anechoic Chamber Recordings 16	mvdr	2	0_90__0.08_0.08__1500	10	5	0.0	1	2	-33.918	-7.1315	-26.009
185	Anechoic Chamber Recordings 16	mvdr	2	0_90__0.08_0.08__1500	10	5	0.0	2	2	-26.245	10.21	-25.849
186	Anechoic Chamber Recordings 16	mvdr	2	0_90__0.08_0.08__1500	10	5	10.0	1	5	-32.694	-5.4119	-26.176
186	Anechoic Chamber Recordings 16	mvdr	2	0_90__0.08_0.08__1500	10	5	10.0	2	5	-26.101	7.1464	-25.332
187	Anechoic Chamber Recordings 16	mvdr	2	0_90__0.08_0.08__1500	10	5	15.0	1	5	-36.338	-8.144	-27.567
187	Anechoic Chamber Recordings 16	mvdr	2	0_90__0.08_0.08__1500	10	5	15.0	2	5	-27.044	9.6358	-26.595
188	Anechoic Chamber Recordings 16	mvdr	2	0_90__0.08_0.08__1500	10	5	20.0	1	5	-36.403	-8.1496	-27.628
188	Anechoic Chamber Recordings 16	mvdr	2	0_90__0.08_0.08__1500	10	5	20.0	2	5	-27.17	8.9267	-26.646
189	Anechoic Chamber Recordings 16	mvdr	2	0_90__0.08_0.08__1500	10	5	25.0	1	6	-33.091	-5.157	-26.771
189	Anechoic Chamber Recordings 16	mvdr	2	0_90__0.08_0.08__1500	10	5	25.0	2	6	-28.167	8.4602	-27.587
190	Anechoic Chamber Recordings 16	mvdr	2	0_90__0.08_0.08__1500	10	5	2.5	1	6	-35.02	-8.1226	-26.266
190	Anechoic Chamber Recordings 16	mvdr	2	0_90__0.08_0.08__1500	10	5	2.5	2	6	-26.746	9.6946	-26.303
191	Anechoic Chamber Recordings 16	mvdr	2	0_90__0.08_0.08__1500	10	5	5.0	1	3	-34.32	-7.4741	-26.122
191	Anechoic Chamber Recordings 16	mvdr	2	0_90__0.08_0.08__1500	10	5	5.0	2	3	-27.229	9.2225	-26.737
192	Anechoic Chamber Recordings 16	mvdr	2	0_90__0.08_0.08__1500	10	5	7.5	1	3	-33.171	-6.8606	-25.486
192	Anechoic Chamber Recordings 16	mvdr	2	0_90__0.08_0.08__1500	10	5	7.5	2	3	-26.872	7.7236	-26.193
193	Anechoic Chamber Recordings 16	mvdr	2	0_90__0.08_0.08__1500	10	6	0.0	1	13	-32.263	-5.9353	-25.331
193	Anechoic Chamber Recordings 16	mvdr	2	0_90__0.08_0.08__1500	10	6	0.0	2	13	-27.046	9.2246	-26.555
194	Anechoic Chamber Recordings 16	mvdr	2	0_90__0.08_0.08__1500	10	6	10.0	1	15	-35.604	-1.3033	-31.892
194	Anechoic Chamber Recordings 16	mvdr	2	0_90__0.08_0.08__1500	10	6	10.0	2	15	-32.003	1.7455	-29.777
195	Anechoic Chamber Recordings 16	mvdr	2	0_90__0.08_0.08__1500	10	6	15.0	1	11	-33.752	-2.1295	-29.545
195	Anechoic Chamber Recordings 16	mvdr	2	0_90__0.08_0.08__1500	10	6	15.0	2	11	-30.42	4.7012	-29.152
196	Anechoic Chamber Recordings 16	mvdr	2	0_90__0.08_0.08__1500	10	6	20.0	1	10	-35.993	-5.2456	-29.608
196	Anechoic Chamber Recordings 16	mvdr	2	0_90__0.08_0.08__1500	10	6	20.0	2	10	-25.945	7.2782	-25.198
197	Anechoic Chamber Recordings 16	mvdr	2	0_90__0.08_0.08__1500	10	6	25.0	1	10	-33.479	-2.209	-29.222
197	Anechoic Chamber Recordings 16	mvdr	2	0_90__0.08_0.08__1500	10	6	25.0	2	10	-31.048	4.7425	-29.791
198	Anechoic Chamber Recordings 16	mvdr	2	0_90__0.08_0.08__1500	10	6	2.5	1	9	-33.774	-1.105	-30.174
198	Anechoic Chamber Recordings 16	mvdr	2	0_90__0.08_0.08__1500	10	6	2.5	2	9	-30.111	5.2152	-28.967
199	Anechoic Chamber Recordings 16	mvdr	2	0_90__0.08_0.08__1500	10	6	5.0	1	11	-36.214	-1.8538	-32.177
199	Anechoic Chamber Recordings 16	mvdr	2	0_90__0.08_0.08__1500	10	6	5.0	2	11	-26.773	6.4638	-25.887
200	Anechoic Chamber Recordings 16	mvdr	2	0_90__0.08_0.08__1500	10	6	7.5	1	11	-36.299	-1.8614	-32.258
200	Anechoic Chamber Recordings 16	mvdr	2	0_90__0.08_0.08__1500	10	6	7.5	2	11	-26.578	6.6501	-25.726
201	Anechoic Chamber Recordings 16	phase	2	0_90__0.08_0.08__1500	10	2	0.0	1	0	-28.702	3.6345	-27.136
201	Anechoic Chamber Recordings 16	phase	2	0_90__0.08_0.08__1500	10	2	0.0	2	0	-21.34	5.3894	-20.228
202	Anechoic Chamber Recordings 16	phase	2	0_90__0.08_0.08__1500	10	2	10.0	1	0	-25.977	9.3977	-25.504
202	Anechoic Chamber Recordings 16	phase	2	0_90__0.08_0.08__1500	10	2	10.0	2	0	-28.56	3.4648	-26.942
203	Anechoic Chamber Recordings 16	phase	2	0_90__0.08_0.08__1500	10	2	15.0	1	0	-25.057	9.0213	-24.543
203	Anechoic Chamber Recordings 16	phase	2	0_90__0.08_0.08__1500	10	2	15.0	2	0	-29.635	2.4499	-27.677
204	Anechoic Chamber Recordings 16	phase	2	0_90__0.08_0.08__1500	10	2	20.0	1	0	-25.363	12.36	-25.117
204	Anechoic Chamber Recordings 16	phase	2	0_90__0.08_0.08__1500	10	2	20.0	2	0	-25.189	8.6884	-24.636
205	Anechoic Chamber Recordings 16	phase	2	0_90__0.08_0.08__1500	10	2	25.0	1	2	-25.53	12.582	-25.296
205	Anechoic Chamber Recordings 16	phase	2	0_90__0.08_0.08__1500	10	2	25.0	2	2	-33.347	0.5222	-30.588
206	Anechoic Chamber Recordings 16	phase	2	0_90__0.08_0.08__1500	10	2	2.5	1	0	-28.106	2.699	-26.235
206	Anechoic Chamber Recordings 16	phase	2	0_90__0.08_0.08__1500	10	2	2.5	2	0	-23.909	2.5624	-21.983
207	Anechoic Chamber Recordings 16	phase	2	0_90__0.08_0.08__1500	10	2	5.0	1	0	-26.714	6.313	-25.799
207	Anechoic Chamber Recordings 16	phase	2	0_90__0.08_0.08__1500	10	2	5.0	2	0	-30.416	-3.166	-25.532
208	Anechoic Chamber Recordings 16	phase	2	0_90__0.08_0.08__1500	10	2	7.5	1	0	-26.451	9.4816	-25.987
208	Anechoic Chamber Recordings 16	phase	2	0_90__0.08_0.08__1500	10	2	7.5	2	0	-29.813	-0.97489	-26.282
209	Anechoic Chamber Recordings 16	phase	2	0_90__0.08_0.08__1500	10	3	0.0	1	0	-26.039	11.869	-25.764
209	Anechoic Chamber Recordings 16	phase	2	0_90__0.08_0.08__1500	10	3	0.0	2	0	-25.662	8.0614	-25.029
210	Anechoic Chamber Recordings 16	phase	2	0_90__0.08_0.08__1500	10	3	10.0	1	0	-26.2	9.3046	-25.716
210	Anechoic Chamber Recordings 16	phase	2	0_90__0.08_0.08__1500	10	3	10.0	2	0	-25.518	12.041	-25.254
211	Anechoic Chamber Recordings 16	phase	2	0_90__0.08_0.08__1500	10	3	15.0	1	0	-26.295	9.4047	-25.822
211	Anechoic Chamber Recordings 16	phase	2	0_90__0.08_0.08__1500	10	3	15.0	2	0	-22.704	10.799	-22.355
212	Anechoic Chamber Recordings 16	phase	2	0_90__0.08_0.08__1500	10	3	20.0	1	2	-26.35	11.421	-26.047
212	Anechoic Chamber Recordings 16	phase	2	0_90__0.08_0.08__1500	10	3	20.0	2	2	-22.975	8.9041	-22.447
213	Anechoic Chamber Recordings 16	phase	2	0_90__0.08_0.08__1500	10	3	25.0	1	0	-26.226	11.497	-25.928
213	Anechoic Chamber Recordings 16	phase	2	0_90__0.08_0.08__1500	10	3	25.0	2	0	-22.764	9.5113	-22.3
214	Anechoic Chamber Recordings 16	phase	2	0_90__0.08_0.08__1500	10	3	2.5	1	0	-26.078	11.824	-25.801
214	Anechoic Chamber Recordings 16	phase	2	0_90__0.08_0.08__1500	10	3	2.5	2	0	-27.059	8.8453	-26.526
215	Anechoic Chamber Recordings 16	phase	2	0_90__0.08_0.08__1500	10	3	5.0	1	0	-26.103	11.791	-25.824
215	Anechoic Chamber Recordings 16	phase	2	0_90__0.08_0.08__1500	10	3	5.0	2	0	-28.396	10.589	-28.032
216	Anechoic Chamber Recordings 16	phase	2	0_90__0.08_0.08__1500	10	3	7.5	1	0	-25.984	11.863	-25.71
216	Anechoic Chamber Recordings 16	phase	2	0_90__0.08_0.08__1500	10	3	7.5	2	0	-27.411	11.49	-27.113
217	Anechoic Chamber Recordings 16	phase	2	0_90__0.08_0.08__1500	10	4	0.0	1	0	-27.664	8.856	-27.132
217	Anechoic Chamber Recordings 16	phase	2	0_90__0.08_0.08__1500	10	4	0.0	2	0	-26.914	7.6879	-26.229
218	Anechoic Chamber Recordings 16	phase	2	0_90__0.08_0.08__1500	10	4	10.0	1	0	-25.249	13.686	-25.067
218	Anechoic Chamber Recordings 16	phase	2	0_90__0.08_0.08__1500	10	4	10.0	2	0	-25.139	9.0912	-24.633
219	Anechoic Chamber Recordings 16	phase	2	0_90__0.08_0.08__1500	10	4	15.0	1	2	-25.126	14.415	-24.971
219	Anechoic Chamber Recordings 16	phase	2	0_90__0.08_0.08__1500	10	4	15.0	2	2	-27.83	4.9199	-26.615
220	Anechoic Chamber Recordings 16	phase	2	0_90__0.08_0.08__1500	10	4	20.0	1	0	-25.173	14.507	-25.021
220	Anechoic Chamber Recordings 16	phase	2	0_90__0.08_0.08__1500	10	4	20.0	2	0	-26.897	5.6786	-25.855
221	Anechoic Chamber Recordings 16	phase	2	0_90__0.08_0.08__1500	10	4	25.0	1	0	-25.56	14.255	-25.399
221	Anechoic Chamber Recordings 16	phase	2	0_90__0.08_0.08__1500	10	4	25.0	2	0	-28.841	3.187	-27.135
222	Anechoic Chamber Recordings 16	phase	2	0_90__0.08_0.08__1500	10	4	2.5	1	2	-24.885	14.195	-24.722
222	Anechoic Chamber Recordings 16	phase	2	0_90__0.08_0.08__1500	10	4	2.5	2	2	-28.128	7.7382	-27.451
223	Anechoic Chamber Recordings 16	phase	2	0_90__0.08_0.08__1500	10	4	5.0	1	0	-27.804	8.5795	-27.239
223	Anechoic Chamber Recordings 16	phase	2	0_90__0.08_0.08__1500	10	4	5.0	2	0	-26.9	8.4527	-26.319
224	Anechoic Chamber Recordings 16	phase	2	0_90__0.08_0.08__1500	10	4	7.5	1	0	-27.839	8.3967	-27.251
224	Anechoic Chamber Recordings 16	phase	2	0_90__0.08_0.08__1500	10	4	7.5	2	0	-23.911	12.743	-23.685
225	Anechoic Chamber Recordings 16	phase	2	0_90__0.08_0.08__1500	10	5	0.0	1	0	-27.304	8.4412	-26.722
225	Anechoic Chamber Recordings 16	phase	2	0_90__0.08_0.08__1500	10	5	0.0	2	0	-26.8	9.136	-26.299
226	Anechoic Chamber Recordings 16	phase	2	0_90__0.08_0.08__1500	10	5	10.0	1	0	-25.06	14.183	-24.897
226	Anechoic Chamber Recordings 16	phase	2	0_90__0.08_0.08__1500	10	5	10.0	2	0	-27.73	11.222	-27.414
227	Anechoic Chamber Recordings 16	phase	2	0_90__0.08_0.08__1500	10	5	15.0	1	0	-25.244	14.444	-25.09
227	Anechoic Chamber Recordings 16	phase	2	0_90__0.08_0.08__1500	10	5	15.0	2	0	-28.519	4.0781	-27.084
228	Anechoic Chamber Recordings 16	phase	2	0_90__0.08_0.08__1500	10	5	20.0	1	0	-27.55	8.5057	-26.976
228	Anechoic Chamber Recordings 16	phase	2	0_90__0.08_0.08__1500	10	5	20.0	2	0	-27.876	3.3985	-26.237
229	Anechoic Chamber Recordings 16	phase	2	0_90__0.08_0.08__1500	10	5	25.0	1	0	-26.504	13.433	-26.311
229	Anechoic Chamber Recordings 16	phase	2	0_90__0.08_0.08__1500	10	5	25.0	2	0	-27.88	4.1875	-26.474
230	Anechoic Chamber Recordings 16	phase	2	0_90__0.08_0.08__1500	10	5	2.5	1	0	-24.878	13.938	-24.705
230	Anechoic Chamber Recordings 16	phase	2	0_90__0.08_0.08__1500	10	5	2.5	2	0	-26.718	9.6823	-26.274
231	Anechoic Chamber Recordings 16	phase	2	0_90__0.08_0.08__1500	10	5	5.0	1	2	-24.858	14.251	-24.697
231	Anechoic Chamber Recordings 16	phase	2	0_90__0.08_0.08__1500	10	5	5.0	2	2	-25.835	11.143	-25.513
232	Anechoic Chamber Recordings 16	phase	2	0_90__0.08_0.08__1500	10	5	7.5	1	0	-24.905	14.185	-24.741
232	Anechoic Chamber Recordings 16	phase	2	0_90__0.08_0.08__1500	10	5	7.5	2	0	-27.708	10.169	-27.309
233	Anechoic Chamber Recordings 16	phase	2	0_90__0.08_0.08__1500	10	6	0.0	1	0	-24.811	7.9089	-24.157
233	Anechoic Chamber Recordings 16	phase	2	0_90__0.08_0.08__1500	10	6	0.0	2	0	-20.341	22.308	-20.315
234	Anechoic Chamber Recordings 16	phase	2	0_90__0.08_0.08__1500	10	6	10.0	1	0	-25.386	13.609	-25.201
234	Anechoic Chamber Recordings 16	phase	2	0_90__0.08_0.08__1500	10	6	10.0	2	0	-25.504	9.9382	-25.083
235	Anechoic Chamber Recordings 16	phase	2	0_90__0.08_0.08__1500	10	6	15.0	1	0	-27.009	8.616	-26.448
235	Anechoic Chamber Recordings 16	phase	2	0_90__0.08_0.08__1500	10	6	15.0	2	0	-26.316	11.318	-26.006
236	Anechoic Chamber Recordings 16	phase	2	0_90__0.08_0.08__1500	10	6	20.0	1	0	-27.056	9.0082	-26.541
236	Anechoic Chamber Recordings 16	phase	2	0_90__0.08_0.08__1500	10	6	20.0	2	0	-26.877	5.5009	-25.797
237	Anechoic Chamber Recordings 16	phase	2	0_90__0.08_0.08__1500	10	6	25.0	1	0	-26.58	8.3161	-25.981
237	Anechoic Chamber Recordings 16	phase	2	0_90__0.08_0.08__1500	10	6	25.0	2	0	-27.884	3.7243	-26.346
238	Anechoic Chamber Recordings 16	phase	2	0_90__0.08_0.08__1500	10	6	2.5	1	2	-25.59	12.877	-25.371
238	Anechoic Chamber Recordings 16	phase	2	0_90__0.08_0.08__1500	10	6	2.5	2	2	-26.809	10.809	-26.462
239	Anechoic Chamber Recordings 16	phase	2	0_90__0.08_0.08__1500	10	6	5.0	1	0	-27.544	8.0264	-26.907
239	Anechoic Chamber Recordings 16	phase	2	0_90__0.08_0.08__1500	10	6	5.0	2	0	-26.041	10.613	-25.679
240	Anechoic Chamber Recordings 16	phase	2	0_90__0.08_0.08__1500	10	6	7.5	1	0	-27.359	8.0139	-26.721
240	Anechoic Chamber Recordings 16	phase	2	0_90__0.08_0.08__1500	10	6	7.5	2	0	-26.721	9.284	-26.235
241	Anechoic Chamber Recordings 16	das	2	0_90__0.08_0.08__1500	1	2	0.0	1	0	-29.6	-2.7168	-25.014
241	Anechoic Chamber Recordings 16	das	2	0_90__0.08_0.08__1500	1	2	0.0	2	0	-26.621	3.3624	-24.97
242	Anechoic Chamber Recordings 16	das	2	0_90__0.08_0.08__1500	1	2	10.0	1	0	-29.635	-2.5134	-25.18
242	Anechoic Chamber Recordings 16	das	2	0_90__0.08_0.08__1500	1	2	10.0	2	0	-20.374	6.5374	-19.495
243	Anechoic Chamber Recordings 16	das	2	0_90__0.08_0.08__1500	1	2	15.0	1	0	-29.662	-2.4205	-25.267
243	Anechoic Chamber Recordings 16	das	2	0_90__0.08_0.08__1500	1	2	15.0	2	0	-20.177	6.7387	-19.333
244	Anechoic Chamber Recordings 16	das	2	0_90__0.08_0.08__1500	1	2	20.0	1	0	-29.714	-2.3438	-25.368
244	Anechoic Chamber Recordings 16	das	2	0_90__0.08_0.08__1500	1	2	20.0	2	0	-26.189	3.7086	-24.644
245	Anechoic Chamber Recordings 16	das	2	0_90__0.08_0.08__1500	1	2	25.0	1	0	-29.771	-2.2943	-25.456
245	Anechoic Chamber Recordings 16	das	2	0_90__0.08_0.08__1500	1	2	25.0	2	0	-26.115	3.7833	-24.593
246	Anechoic Chamber Recordings 16	das	2	0_90__0.08_0.08__1500	1	2	2.5	1	0	-29.608	-2.664	-25.056
246	Anechoic Chamber Recordings 16	das	2	0_90__0.08_0.08__1500	1	2	2.5	2	0	-26.553	3.4152	-24.919
247	Anechoic Chamber Recordings 16	das	2	0_90__0.08_0.08__1500	1	2	5.0	1	0	-25.734	-3.0175	-20.934
247	Anechoic Chamber Recordings 16	das	2	0_90__0.08_0.08__1500	1	2	5.0	2	0	-26.494	3.4645	-24.875
248	Anechoic Chamber Recordings 16	das	2	0_90__0.08_0.08__1500	1	2	7.5	1	0	-29.626	-2.5621	-25.14
248	Anechoic Chamber Recordings 16	das	2	0_90__0.08_0.08__1500	1	2	7.5	2	0	-26.439	3.5096	-24.834
249	Anechoic Chamber Recordings 16	das	2	0_90__0.08_0.08__1500	1	3	0.0	1	0	-29.704	-3.7479	-24.417
249	Anechoic Chamber Recordings 16	das	2	0_90__0.08_0.08__1500	1	3	0.0	2	0	-18.414	7.4405	-17.683
250	Anechoic Chamber Recordings 16	das	2	0_90__0.08_0.08__1500	1	3	10.0	1	0	-29.703	-3.7136	-24.44
250	Anechoic Chamber Recordings 16	das	2	0_90__0.08_0.08__1500	1	3	10.0	2	0	-24.229	5.8668	-23.225
251	Anechoic Chamber Recordings 16	das	2	0_90__0.08_0.08__1500	1	3	15.0	1	0	-29.712	-3.7087	-24.452
251	Anechoic Chamber Recordings 16	das	2	0_90__0.08_0.08__1500	1	3	15.0	2	0	-24.132	5.9533	-23.145
252	Anechoic Chamber Recordings 16	das	2	0_90__0.08_0.08__1500	1	3	20.0	1	0	-29.729	-3.7229	-24.459
252	Anechoic Chamber Recordings 16	das	2	0_90__0.08_0.08__1500	1	3	20.0	2	0	-24.048	6.0351	-23.077
253	Anechoic Chamber Recordings 16	das	2	0_90__0.08_0.08__1500	1	3	25.0	1	0	-29.756	-3.7621	-24.458
253	Anechoic Chamber Recordings 16	das	2	0_90__0.08_0.08__1500	1	3	25.0	2	0	-23.985	6.1126	-23.03
254	Anechoic Chamber Recordings 16	das	2	0_90__0.08_0.08__1500	1	3	2.5	1	0	-29.702	-3.7362	-24.422
254	Anechoic Chamber Recordings 16	das	2	0_90__0.08_0.08__1500	1	3	2.5	2	0	-24.396	5.7157	-23.36
255	Anechoic Chamber Recordings 16	das	2	0_90__0.08_0.08__1500	1	3	5.0	1	0	-25.331	-4.0302	-19.822
255	Anechoic Chamber Recordings 16	das	2	0_90__0.08_0.08__1500	1	3	5.0	2	0	-24.335	5.7702	-23.311
256	Anechoic Chamber Recordings 16	das	2	0_90__0.08_0.08__1500	1	3	7.5	1	0	-29.701	-3.7196	-24.433
256	Anechoic Chamber Recordings 16	das	2	0_90__0.08_0.08__1500	1	3	7.5	2	0	-24.28	5.8201	-23.266
257	Anechoic Chamber Recordings 16	das	2	0_90__0.08_0.08__1500	1	4	0.0	1	0	-29.502	-3.8236	-24.161
257	Anechoic Chamber Recordings 16	das	2	0_90__0.08_0.08__1500	1	4	0.0	2	0	-24.546	5.4747	-23.458
258	Anechoic Chamber Recordings 16	das	2	0_90__0.08_0.08__1500	1	4	10.0	1	0	-29.536	-3.7611	-24.239
258	Anechoic Chamber Recordings 16	das	2	0_90__0.08_0.08__1500	1	4	10.0	2	0	-24.271	5.7121	-23.234
259	Anechoic Chamber Recordings 16	das	2	0_90__0.08_0.08__1500	1	4	15.0	1	0	-29.557	-3.7548	-24.265
259	Anechoic Chamber Recordings 16	das	2	0_90__0.08_0.08__1500	1	4	15.0	2	0	NaN	NaN	NaN
260	Anechoic Chamber Recordings 16	das	2	0_90__0.08_0.08__1500	1	4	20.0	1	0	-29.586	-3.7659	-24.285
260	Anechoic Chamber Recordings 16	das	2	0_90__0.08_0.08__1500	1	4	20.0	2	0	-24.004	5.9363	-23.014
261	Anechoic Chamber Recordings 16	das	2	0_90__0.08_0.08__1500	1	4	25.0	1	0	-29.624	-3.8009	-24.298
261	Anechoic Chamber Recordings 16	das	2	0_90__0.08_0.08__1500	1	4	25.0	2	0	-23.891	6.0482	-22.923
262	Anechoic Chamber Recordings 16	das	2	0_90__0.08_0.08__1500	1	4	2.5	1	0	-29.512	-3.7998	-24.187
262	Anechoic Chamber Recordings 16	das	2	0_90__0.08_0.08__1500	1	4	2.5	2	0	-18.777	6.9659	-17.97
263	Anechoic Chamber Recordings 16	das	2	0_90__0.08_0.08__1500	1	4	5.0	1	0	-30.495	0.25912	-27.609
263	Anechoic Chamber Recordings 16	das	2	0_90__0.08_0.08__1500	1	4	5.0	2	0	-25.651	4.0632	-24.208
264	Anechoic Chamber Recordings 16	das	2	0_90__0.08_0.08__1500	1	4	7.5	1	0	-29.528	-3.7691	-24.225
264	Anechoic Chamber Recordings 16	das	2	0_90__0.08_0.08__1500	1	4	7.5	2	0	-24.338	5.6554	-23.289
265	Anechoic Chamber Recordings 16	das	2	0_90__0.08_0.08__1500	1	5	0.0	1	0	-29.628	-4.2262	-23.997
265	Anechoic Chamber Recordings 16	das	2	0_90__0.08_0.08__1500	1	5	0.0	2	0	-17.789	7.4699	-17.061
266	Anechoic Chamber Recordings 16	das	2	0_90__0.08_0.08__1500	1	5	10.0	1	0	-29.67	-4.1994	-24.058
266	Anechoic Chamber Recordings 16	das	2	0_90__0.08_0.08__1500	1	5	10.0	2	0	-23.223	6.9629	-22.422
267	Anechoic Chamber Recordings 16	das	2	0_90__0.08_0.08__1500	1	5	15.0	1	0	-29.684	-4.2235	-24.055
267	Anechoic Chamber Recordings 16	das	2	0_90__0.08_0.08__1500	1	5	15.0	2	0	-23.075	7.0886	-22.295
268	Anechoic Chamber Recordings 16	das	2	0_90__0.08_0.08__1500	1	5	20.0	1	0	-29.707	-4.2698	-24.044
268	Anechoic Chamber Recordings 16	das	2	0_90__0.08_0.08__1500	1	5	20.0	2	0	-22.929	7.2305	-22.172
269	Anechoic Chamber Recordings 16	das	2	0_90__0.08_0.08__1500	1	5	25.0	1	0	-30.908	-0.52029	-27.626
269	Anechoic Chamber Recordings 16	das	2	0_90__0.08_0.08__1500	1	5	25.0	2	0	-22.791	7.3788	-22.057
270	Anechoic Chamber Recordings 16	das	2	0_90__0.08_0.08__1500	1	5	2.5	1	0	-29.642	-4.2087	-24.024
270	Anechoic Chamber Recordings 16	das	2	0_90__0.08_0.08__1500	1	5	2.5	2	0	-23.442	6.7709	-22.609
271	Anechoic Chamber Recordings 16	das	2	0_90__0.08_0.08__1500	1	5	5.0	1	0	-29.654	-4.1981	-24.044
271	Anechoic Chamber Recordings 16	das	2	0_90__0.08_0.08__1500	1	5	5.0	2	0	-17.66	7.5134	-16.938
272	Anechoic Chamber Recordings 16	das	2	0_90__0.08_0.08__1500	1	5	7.5	1	0	-29.663	-4.1952	-24.055
272	Anechoic Chamber Recordings 16	das	2	0_90__0.08_0.08__1500	1	5	7.5	2	0	-17.605	7.5243	-16.885
273	Anechoic Chamber Recordings 16	das	2	0_90__0.08_0.08__1500	1	6	0.0	1	0	-25.065	-4.1349	-19.478
273	Anechoic Chamber Recordings 16	das	2	0_90__0.08_0.08__1500	1	6	0.0	2	0	-22.856	7.7368	-22.177
274	Anechoic Chamber Recordings 16	das	2	0_90__0.08_0.08__1500	1	6	10.0	1	0	-29.855	-4.6347	-23.923
274	Anechoic Chamber Recordings 16	das	2	0_90__0.08_0.08__1500	1	6	10.0	2	0	-22.649	7.9316	-21.997
275	Anechoic Chamber Recordings 16	das	2	0_90__0.08_0.08__1500	1	6	15.0	1	0	-29.883	-4.7609	-23.857
275	Anechoic Chamber Recordings 16	das	2	0_90__0.08_0.08__1500	1	6	15.0	2	0	-22.549	8.0268	-21.91
276	Anechoic Chamber Recordings 16	das	2	0_90__0.08_0.08__1500	1	6	20.0	1	0	-29.908	-4.9181	-23.763
276	Anechoic Chamber Recordings 16	das	2	0_90__0.08_0.08__1500	1	6	20.0	2	0	-22.453	8.1358	-21.829
277	Anechoic Chamber Recordings 16	das	2	0_90__0.08_0.08__1500	1	6	25.0	1	0	-29.944	-5.1052	-23.657
277	Anechoic Chamber Recordings 16	das	2	0_90__0.08_0.08__1500	1	6	25.0	2	0	-22.349	8.2546	-21.741
278	Anechoic Chamber Recordings 16	das	2	0_90__0.08_0.08__1500	1	6	2.5	1	0	-29.815	-4.5144	-23.973
278	Anechoic Chamber Recordings 16	das	2	0_90__0.08_0.08__1500	1	6	2.5	2	0	-22.802	7.7872	-22.13
279	Anechoic Chamber Recordings 16	das	2	0_90__0.08_0.08__1500	1	6	5.0	1	0	-29.831	-4.5433	-23.967
279	Anechoic Chamber Recordings 16	das	2	0_90__0.08_0.08__1500	1	6	5.0	2	0	-22.75	7.8369	-22.085
280	Anechoic Chamber Recordings 16	das	2	0_90__0.08_0.08__1500	1	6	7.5	1	0	-29.844	-4.5835	-23.95
280	Anechoic Chamber Recordings 16	das	2	0_90__0.08_0.08__1500	1	6	7.5	2	0	-22.7	7.8852	-22.041
281	Anechoic Chamber Recordings 16	gsc	2	0_90__0.08_0.08__1500	1	2	0.0	1	0	-31.455	-3.5793	-26.289
281	Anechoic Chamber Recordings 16	gsc	2	0_90__0.08_0.08__1500	1	2	0.0	2	0	-25.384	4.8145	-24.141
282	Anechoic Chamber Recordings 16	gsc	2	0_90__0.08_0.08__1500	1	2	10.0	1	0	-31.025	-2.9173	-26.309
282	Anechoic Chamber Recordings 16	gsc	2	0_90__0.08_0.08__1500	1	2	10.0	2	0	-24.887	5.6372	-23.834
283	Anechoic Chamber Recordings 16	gsc	2	0_90__0.08_0.08__1500	1	2	15.0	1	0	-30.822	-2.5897	-26.32
283	Anechoic Chamber Recordings 16	gsc	2	0_90__0.08_0.08__1500	1	2	15.0	2	0	-24.711	5.987	-23.732
284	Anechoic Chamber Recordings 16	gsc	2	0_90__0.08_0.08__1500	1	2	20.0	1	0	-30.663	-2.3071	-26.342
284	Anechoic Chamber Recordings 16	gsc	2	0_90__0.08_0.08__1500	1	2	20.0	2	0	-24.578	6.3016	-23.66
285	Anechoic Chamber Recordings 16	gsc	2	0_90__0.08_0.08__1500	1	2	25.0	1	0	-30.535	-2.0874	-26.35
285	Anechoic Chamber Recordings 16	gsc	2	0_90__0.08_0.08__1500	1	2	25.0	2	0	-24.487	6.5751	-23.62
286	Anechoic Chamber Recordings 16	gsc	2	0_90__0.08_0.08__1500	1	2	2.5	1	0	-32.79	-1.5183	-28.951
286	Anechoic Chamber Recordings 16	gsc	2	0_90__0.08_0.08__1500	1	2	2.5	2	0	-25.232	5.0346	-24.043
287	Anechoic Chamber Recordings 16	gsc	2	0_90__0.08_0.08__1500	1	2	5.0	1	0	-31.242	-3.2532	-26.301
287	Anechoic Chamber Recordings 16	gsc	2	0_90__0.08_0.08__1500	1	2	5.0	2	0	-25.102	5.2466	-23.962
288	Anechoic Chamber Recordings 16	gsc	2	0_90__0.08_0.08__1500	1	2	7.5	1	0	-31.134	-3.0854	-26.306
288	Anechoic Chamber Recordings 16	gsc	2	0_90__0.08_0.08__1500	1	2	7.5	2	0	-24.988	5.4476	-23.894
289	Anechoic Chamber Recordings 16	gsc	2	0_90__0.08_0.08__1500	1	3	0.0	1	0	-30.89	-3.8672	-25.52
289	Anechoic Chamber Recordings 16	gsc	2	0_90__0.08_0.08__1500	1	3	0.0	2	0	-22	10.878	-21.656
290	Anechoic Chamber Recordings 16	gsc	2	0_90__0.08_0.08__1500	1	3	10.0	1	0	-30.418	-3.7239	-25.149
290	Anechoic Chamber Recordings 16	gsc	2	0_90__0.08_0.08__1500	1	3	10.0	2	0	-21.852	11.23	-21.534
291	Anechoic Chamber Recordings 16	gsc	2	0_90__0.08_0.08__1500	1	3	15.0	1	0	-30.542	-0.37236	-27.337
291	Anechoic Chamber Recordings 16	gsc	2	0_90__0.08_0.08__1500	1	3	15.0	2	0	-26.396	3.997	-24.936
292	Anechoic Chamber Recordings 16	gsc	2	0_90__0.08_0.08__1500	1	3	20.0	1	0	-30.03	-3.81	-24.699
292	Anechoic Chamber Recordings 16	gsc	2	0_90__0.08_0.08__1500	1	3	20.0	2	0	-21.763	11.374	-21.455
293	Anechoic Chamber Recordings 16	gsc	2	0_90__0.08_0.08__1500	1	3	25.0	1	0	-29.911	-4.0033	-24.442
293	Anechoic Chamber Recordings 16	gsc	2	0_90__0.08_0.08__1500	1	3	25.0	2	0	-21.746	11.433	-21.442
294	Anechoic Chamber Recordings 16	gsc	2	0_90__0.08_0.08__1500	1	3	2.5	1	0	-30.77	-3.8185	-25.435
294	Anechoic Chamber Recordings 16	gsc	2	0_90__0.08_0.08__1500	1	3	2.5	2	0	-21.949	10.999	-21.615
295	Anechoic Chamber Recordings 16	gsc	2	0_90__0.08_0.08__1500	1	3	5.0	1	0	-30.65	-3.778	-25.344
295	Anechoic Chamber Recordings 16	gsc	2	0_90__0.08_0.08__1500	1	3	5.0	2	0	-21.908	11.097	-21.581
296	Anechoic Chamber Recordings 16	gsc	2	0_90__0.08_0.08__1500	1	3	7.5	1	0	-30.532	-3.746	-25.248
296	Anechoic Chamber Recordings 16	gsc	2	0_90__0.08_0.08__1500	1	3	7.5	2	0	-21.877	11.174	-21.556
297	Anechoic Chamber Recordings 16	gsc	2	0_90__0.08_0.08__1500	1	4	0.0	1	0	-30.847	-3.6932	-25.601
297	Anechoic Chamber Recordings 16	gsc	2	0_90__0.08_0.08__1500	1	4	0.0	2	0	-16.351	9.6387	-15.892
298	Anechoic Chamber Recordings 16	gsc	2	0_90__0.08_0.08__1500	1	4	10.0	1	0	-30.271	-3.4945	-25.162
298	Anechoic Chamber Recordings 16	gsc	2	0_90__0.08_0.08__1500	1	4	10.0	2	0	-21.42	11.97	-21.15
299	Anechoic Chamber Recordings 16	gsc	2	0_90__0.08_0.08__1500	1	4	15.0	1	0	-30.034	-3.5245	-24.904
299	Anechoic Chamber Recordings 16	gsc	2	0_90__0.08_0.08__1500	1	4	15.0	2	0	-21.306	12.047	-21.041
300	Anechoic Chamber Recordings 16	gsc	2	0_90__0.08_0.08__1500	1	4	20.0	1	0	-31.26	-0.37426	-28.055
300	Anechoic Chamber Recordings 16	gsc	2	0_90__0.08_0.08__1500	1	4	20.0	2	0	-21.204	12.119	-20.943
301	Anechoic Chamber Recordings 16	gsc	2	0_90__0.08_0.08__1500	1	4	25.0	1	0	-29.748	-3.9448	-24.321
301	Anechoic Chamber Recordings 16	gsc	2	0_90__0.08_0.08__1500	1	4	25.0	2	0	-21.125	12.181	-20.868
302	Anechoic Chamber Recordings 16	gsc	2	0_90__0.08_0.08__1500	1	4	2.5	1	0	-30.696	-3.6111	-25.507
302	Anechoic Chamber Recordings 16	gsc	2	0_90__0.08_0.08__1500	1	4	2.5	2	0	-21.581	11.734	-21.297
303	Anechoic Chamber Recordings 16	gsc	2	0_90__0.08_0.08__1500	1	4	5.0	1	0	-30.548	-3.5512	-25.4
303	Anechoic Chamber Recordings 16	gsc	2	0_90__0.08_0.08__1500	1	4	5.0	2	0	-21.524	11.839	-21.247
304	Anechoic Chamber Recordings 16	gsc	2	0_90__0.08_0.08__1500	1	4	7.5	1	0	-30.406	-3.5123	-25.285
304	Anechoic Chamber Recordings 16	gsc	2	0_90__0.08_0.08__1500	1	4	7.5	2	0	-21.472	11.917	-21.2
305	Anechoic Chamber Recordings 16	gsc	2	0_90__0.08_0.08__1500	1	5	0.0	1	0	-30.959	-4.1682	-25.374
305	Anechoic Chamber Recordings 16	gsc	2	0_90__0.08_0.08__1500	1	5	0.0	2	0	-21.363	11.398	-21.057
306	Anechoic Chamber Recordings 16	gsc	2	0_90__0.08_0.08__1500	1	5	10.0	1	0	-30.417	-4.0749	-24.897
306	Anechoic Chamber Recordings 16	gsc	2	0_90__0.08_0.08__1500	1	5	10.0	2	0	-21.137	11.47	-20.836
307	Anechoic Chamber Recordings 16	gsc	2	0_90__0.08_0.08__1500	1	5	15.0	1	0	-30.184	-4.2015	-24.572
307	Anechoic Chamber Recordings 16	gsc	2	0_90__0.08_0.08__1500	1	5	15.0	2	0	-21.019	11.47	-20.717
308	Anechoic Chamber Recordings 16	gsc	2	0_90__0.08_0.08__1500	1	5	20.0	1	0	-24.163	-1.3013	-20.431
308	Anechoic Chamber Recordings 16	gsc	2	0_90__0.08_0.08__1500	1	5	20.0	2	0	-20.902	11.491	-20.602
309	Anechoic Chamber Recordings 16	gsc	2	0_90__0.08_0.08__1500	1	5	25.0	1	0	-29.946	-4.9012	-23.814
309	Anechoic Chamber Recordings 16	gsc	2	0_90__0.08_0.08__1500	1	5	25.0	2	0	-20.8	11.511	-20.501
310	Anechoic Chamber Recordings 16	gsc	2	0_90__0.08_0.08__1500	1	5	2.5	1	0	-30.823	-4.1078	-25.281
310	Anechoic Chamber Recordings 16	gsc	2	0_90__0.08_0.08__1500	1	5	2.5	2	0	-21.3	11.439	-20.996
311	Anechoic Chamber Recordings 16	gsc	2	0_90__0.08_0.08__1500	1	5	5.0	1	0	-30.685	-4.0694	-25.17
311	Anechoic Chamber Recordings 16	gsc	2	0_90__0.08_0.08__1500	1	5	5.0	2	0	-21.243	11.464	-20.942
312	Anechoic Chamber Recordings 16	gsc	2	0_90__0.08_0.08__1500	1	5	7.5	1	0	-30.532	-0.72622	-27.139
312	Anechoic Chamber Recordings 16	gsc	2	0_90__0.08_0.08__1500	1	5	7.5	2	0	-26.4	4.3661	-25.042
313	Anechoic Chamber Recordings 16	gsc	2	0_90__0.08_0.08__1500	1	6	0.0	1	0	-24.187	1.3371	-21.781
313	Anechoic Chamber Recordings 16	gsc	2	0_90__0.08_0.08__1500	1	6	0.0	2	0	-21.345	10.906	-21.003
314	Anechoic Chamber Recordings 16	gsc	2	0_90__0.08_0.08__1500	1	6	10.0	1	0	-30.653	-4.6187	-24.735
314	Anechoic Chamber Recordings 16	gsc	2	0_90__0.08_0.08__1500	1	6	10.0	2	0	-21.237	10.841	-20.891
315	Anechoic Chamber Recordings 16	gsc	2	0_90__0.08_0.08__1500	1	6	15.0	1	0	-30.45	-4.9273	-24.299
315	Anechoic Chamber Recordings 16	gsc	2	0_90__0.08_0.08__1500	1	6	15.0	2	0	-21.186	10.788	-20.836
316	Anechoic Chamber Recordings 16	gsc	2	0_90__0.08_0.08__1500	1	6	20.0	1	0	-30.315	-5.3634	-23.829
316	Anechoic Chamber Recordings 16	gsc	2	0_90__0.08_0.08__1500	1	6	20.0	2	0	-21.141	10.737	-20.786
317	Anechoic Chamber Recordings 16	gsc	2	0_90__0.08_0.08__1500	1	6	25.0	1	0	-30.283	-5.92	-23.357
317	Anechoic Chamber Recordings 16	gsc	2	0_90__0.08_0.08__1500	1	6	25.0	2	0	-21.084	10.697	-20.727
318	Anechoic Chamber Recordings 16	gsc	2	0_90__0.08_0.08__1500	1	6	2.5	1	0	-31.071	-4.4177	-25.303
318	Anechoic Chamber Recordings 16	gsc	2	0_90__0.08_0.08__1500	1	6	2.5	2	0	-21.314	10.904	-20.972
319	Anechoic Chamber Recordings 16	gsc	2	0_90__0.08_0.08__1500	1	6	5.0	1	0	-30.92	-4.4442	-25.132
319	Anechoic Chamber Recordings 16	gsc	2	0_90__0.08_0.08__1500	1	6	5.0	2	0	-21.287	10.886	-20.944
320	Anechoic Chamber Recordings 16	gsc	2	0_90__0.08_0.08__1500	1	6	7.5	1	0	-30.78	-4.5123	-24.942
320	Anechoic Chamber Recordings 16	gsc	2	0_90__0.08_0.08__1500	1	6	7.5	2	0	-16.404	9.6324	-15.944
321	Anechoic Chamber Recordings 16	gss	2	0_90__0.08_0.08__1500	1	2	0.0	1	0	-31.256	-0.085753	-28.199
321	Anechoic Chamber Recordings 16	gss	2	0_90__0.08_0.08__1500	1	2	0.0	2	0	-29.052	2.6523	-27.165
322	Anechoic Chamber Recordings 16	gss	2	0_90__0.08_0.08__1500	1	2	10.0	1	0	-32.199	-1.7257	-28.236
322	Anechoic Chamber Recordings 16	gss	2	0_90__0.08_0.08__1500	1	2	10.0	2	0	-28.854	2.8026	-27.019
323	Anechoic Chamber Recordings 16	gss	2	0_90__0.08_0.08__1500	1	2	15.0	1	0	-31.267	-0.13534	-28.186
323	Anechoic Chamber Recordings 16	gss	2	0_90__0.08_0.08__1500	1	2	15.0	2	0	-28.772	2.8608	-26.958
324	Anechoic Chamber Recordings 16	gss	2	0_90__0.08_0.08__1500	1	2	20.0	1	1	-31.324	-0.21784	-28.2
324	Anechoic Chamber Recordings 16	gss	2	0_90__0.08_0.08__1500	1	2	20.0	2	1	-28.708	2.9108	-26.911
325	Anechoic Chamber Recordings 16	gss	2	0_90__0.08_0.08__1500	1	2	25.0	1	0	-31.391	-0.32747	-28.211
325	Anechoic Chamber Recordings 16	gss	2	0_90__0.08_0.08__1500	1	2	25.0	2	0	-28.668	2.9518	-26.885
326	Anechoic Chamber Recordings 16	gss	2	0_90__0.08_0.08__1500	1	2	2.5	1	0	-31.251	-0.075421	-28.2
326	Anechoic Chamber Recordings 16	gss	2	0_90__0.08_0.08__1500	1	2	2.5	2	0	-28.991	2.696	-27.12
327	Anechoic Chamber Recordings 16	gss	2	0_90__0.08_0.08__1500	1	2	5.0	1	0	-31.25	-0.073134	-28.2
327	Anechoic Chamber Recordings 16	gss	2	0_90__0.08_0.08__1500	1	2	5.0	2	0	-28.941	2.7351	-27.083
328	Anechoic Chamber Recordings 16	gss	2	0_90__0.08_0.08__1500	1	2	7.5	1	0	-31.25	-0.078151	-28.197
328	Anechoic Chamber Recordings 16	gss	2	0_90__0.08_0.08__1500	1	2	7.5	2	0	-28.896	2.7702	-27.051
329	Anechoic Chamber Recordings 16	gss	2	0_90__0.08_0.08__1500	1	3	0.0	1	0	-32.444	-1.5526	-28.585
329	Anechoic Chamber Recordings 16	gss	2	0_90__0.08_0.08__1500	1	3	0.0	2	0	-28.765	4.0168	-27.312
330	Anechoic Chamber Recordings 16	gss	2	0_90__0.08_0.08__1500	1	3	10.0	1	0	-32.373	-1.7033	-28.425
330	Anechoic Chamber Recordings 16	gss	2	0_90__0.08_0.08__1500	1	3	10.0	2	0	-28.727	3.915	-27.245
331	Anechoic Chamber Recordings 16	gss	2	0_90__0.08_0.08__1500	1	3	15.0	1	0	-26.355	-1.3727	-22.59
331	Anechoic Chamber Recordings 16	gss	2	0_90__0.08_0.08__1500	1	3	15.0	2	0	-28.726	3.8376	-27.221
332	Anechoic Chamber Recordings 16	gss	2	0_90__0.08_0.08__1500	1	3	20.0	1	0	-31.292	-1.2259	-27.621
332	Anechoic Chamber Recordings 16	gss	2	0_90__0.08_0.08__1500	1	3	20.0	2	0	-30.343	2.1839	-28.286
333	Anechoic Chamber Recordings 16	gss	2	0_90__0.08_0.08__1500	1	3	25.0	1	0	-32.129	-1.9982	-28.002
333	Anechoic Chamber Recordings 16	gss	2	0_90__0.08_0.08__1500	1	3	25.0	2	0	-28.746	3.6958	-27.199
334	Anechoic Chamber Recordings 16	gss	2	0_90__0.08_0.08__1500	1	3	2.5	1	1	-32.42	-1.5815	-28.544
334	Anechoic Chamber Recordings 16	gss	2	0_90__0.08_0.08__1500	1	3	2.5	2	1	-28.74	4.0027	-27.283
335	Anechoic Chamber Recordings 16	gss	2	0_90__0.08_0.08__1500	1	3	5.0	1	0	-32.4	-1.6176	-28.502
335	Anechoic Chamber Recordings 16	gss	2	0_90__0.08_0.08__1500	1	3	5.0	2	0	-28.728	3.9793	-27.264
336	Anechoic Chamber Recordings 16	gss	2	0_90__0.08_0.08__1500	1	3	7.5	1	0	-32.384	-1.6576	-28.463
336	Anechoic Chamber Recordings 16	gss	2	0_90__0.08_0.08__1500	1	3	7.5	2	0	-28.726	3.9495	-27.254
337	Anechoic Chamber Recordings 16	gss	2	0_90__0.08_0.08__1500	1	4	0.0	1	0	-32.762	-2.1077	-28.568
337	Anechoic Chamber Recordings 16	gss	2	0_90__0.08_0.08__1500	1	4	0.0	2	0	-29.306	3.9657	-27.839
338	Anechoic Chamber Recordings 16	gss	2	0_90__0.08_0.08__1500	1	4	10.0	1	0	-32.684	-2.2504	-28.4
338	Anechoic Chamber Recordings 16	gss	2	0_90__0.08_0.08__1500	1	4	10.0	2	0	-29.4	3.7609	-27.873
339	Anechoic Chamber Recordings 16	gss	2	0_90__0.08_0.08__1500	1	4	15.0	1	0	-32.669	-2.3459	-28.325
339	Anechoic Chamber Recordings 16	gss	2	0_90__0.08_0.08__1500	1	4	15.0	2	0	-29.45	3.6264	-27.882
340	Anechoic Chamber Recordings 16	gss	2	0_90__0.08_0.08__1500	1	4	20.0	1	0	-32.677	-2.448	-28.269
340	Anechoic Chamber Recordings 16	gss	2	0_90__0.08_0.08__1500	1	4	20.0	2	0	-29.506	3.4958	-27.899
341	Anechoic Chamber Recordings 16	gss	2	0_90__0.08_0.08__1500	1	4	25.0	1	0	-32.719	-2.5693	-28.232
341	Anechoic Chamber Recordings 16	gss	2	0_90__0.08_0.08__1500	1	4	25.0	2	0	-29.566	3.3859	-27.925
342	Anechoic Chamber Recordings 16	gss	2	0_90__0.08_0.08__1500	1	4	2.5	1	0	-32.742	-2.1349	-28.53
342	Anechoic Chamber Recordings 16	gss	2	0_90__0.08_0.08__1500	1	4	2.5	2	0	-29.318	3.928	-27.84
343	Anechoic Chamber Recordings 16	gss	2	0_90__0.08_0.08__1500	1	4	5.0	1	0	-32.721	-2.1681	-28.488
343	Anechoic Chamber Recordings 16	gss	2	0_90__0.08_0.08__1500	1	4	5.0	2	0	-29.343	3.8795	-27.85
344	Anechoic Chamber Recordings 16	gss	2	0_90__0.08_0.08__1500	1	4	7.5	1	0	-32.7	-2.206	-28.444
344	Anechoic Chamber Recordings 16	gss	2	0_90__0.08_0.08__1500	1	4	7.5	2	0	-29.372	3.8231	-27.864
345	Anechoic Chamber Recordings 16	gss	2	0_90__0.08_0.08__1500	1	5	0.0	1	0	-33.815	-2.6168	-29.299
345	Anechoic Chamber Recordings 16	gss	2	0_90__0.08_0.08__1500	1	5	0.0	2	0	-29.401	3.6541	-27.842
346	Anechoic Chamber Recordings 16	gss	2	0_90__0.08_0.08__1500	1	5	10.0	1	0	-33.748	-2.7657	-29.135
346	Anechoic Chamber Recordings 16	gss	2	0_90__0.08_0.08__1500	1	5	10.0	2	0	-29.513	3.1507	-27.796
347	Anechoic Chamber Recordings 16	gss	2	0_90__0.08_0.08__1500	1	5	15.0	1	0	-32.311	-2.6525	-27.77
347	Anechoic Chamber Recordings 16	gss	2	0_90__0.08_0.08__1500	1	5	15.0	2	0	-30.731	3.1872	-29.026
348	Anechoic Chamber Recordings 16	gss	2	0_90__0.08_0.08__1500	1	5	20.0	1	0	-32.17	-2.4763	-27.742
348	Anechoic Chamber Recordings 16	gss	2	0_90__0.08_0.08__1500	1	5	20.0	2	0	-30.606	3.2977	-28.937
349	Anechoic Chamber Recordings 16	gss	2	0_90__0.08_0.08__1500	1	5	25.0	1	0	-32.055	-2.3441	-27.711
349	Anechoic Chamber Recordings 16	gss	2	0_90__0.08_0.08__1500	1	5	25.0	2	0	-30.502	3.4166	-28.871
350	Anechoic Chamber Recordings 16	gss	2	0_90__0.08_0.08__1500	1	5	2.5	1	0	-33.805	-2.6443	-29.271
350	Anechoic Chamber Recordings 16	gss	2	0_90__0.08_0.08__1500	1	5	2.5	2	0	-29.419	3.5334	-27.823
351	Anechoic Chamber Recordings 16	gss	2	0_90__0.08_0.08__1500	1	5	5.0	1	0	-31.338	-1.3965	-27.569
351	Anechoic Chamber Recordings 16	gss	2	0_90__0.08_0.08__1500	1	5	5.0	2	0	-31.003	2.9935	-29.234
352	Anechoic Chamber Recordings 16	gss	2	0_90__0.08_0.08__1500	1	5	7.5	1	0	-31.296	-1.3476	-27.555
352	Anechoic Chamber Recordings 16	gss	2	0_90__0.08_0.08__1500	1	5	7.5	2	0	-30.944	3.033	-29.189
353	Anechoic Chamber Recordings 16	gss	2	0_90__0.08_0.08__1500	1	6	0.0	1	0	-31.274	-1.1472	-27.648
353	Anechoic Chamber Recordings 16	gss	2	0_90__0.08_0.08__1500	1	6	0.0	2	0	-26.079	1.6435	-23.806
354	Anechoic Chamber Recordings 16	gss	2	0_90__0.08_0.08__1500	1	6	10.0	1	0	-31.805	-2.0482	-27.646
354	Anechoic Chamber Recordings 16	gss	2	0_90__0.08_0.08__1500	1	6	10.0	2	0	-30.077	3.4816	-28.466
355	Anechoic Chamber Recordings 16	gss	2	0_90__0.08_0.08__1500	1	6	15.0	1	0	-31.654	-1.7801	-27.659
355	Anechoic Chamber Recordings 16	gss	2	0_90__0.08_0.08__1500	1	6	15.0	2	0	-31.458	3.754	-29.929
356	Anechoic Chamber Recordings 16	gss	2	0_90__0.08_0.08__1500	1	6	20.0	1	0	-31.555	-1.5571	-27.692
356	Anechoic Chamber Recordings 16	gss	2	0_90__0.08_0.08__1500	1	6	20.0	2	0	-31.422	3.8542	-29.923
357	Anechoic Chamber Recordings 16	gss	2	0_90__0.08_0.08__1500	1	6	25.0	1	0	-31.471	-1.386	-27.708
357	Anechoic Chamber Recordings 16	gss	2	0_90__0.08_0.08__1500	1	6	25.0	2	0	-31.384	3.9234	-29.906
358	Anechoic Chamber Recordings 16	gss	2	0_90__0.08_0.08__1500	1	6	2.5	1	0	-32.108	-2.4951	-27.668
358	Anechoic Chamber Recordings 16	gss	2	0_90__0.08_0.08__1500	1	6	2.5	2	0	-31.559	3.4929	-29.951
359	Anechoic Chamber Recordings 16	gss	2	0_90__0.08_0.08__1500	1	6	5.0	1	0	-32.003	-2.3472	-27.658
359	Anechoic Chamber Recordings 16	gss	2	0_90__0.08_0.08__1500	1	6	5.0	2	0	-31.538	3.5411	-29.946
360	Anechoic Chamber Recordings 16	gss	2	0_90__0.08_0.08__1500	1	6	7.5	1	0	-31.903	-2.1971	-27.652
360	Anechoic Chamber Recordings 16	gss	2	0_90__0.08_0.08__1500	1	6	7.5	2	0	-31.514	3.59	-29.936
361	Anechoic Chamber Recordings 16	lcmv	2	0_90__0.08_0.08__1500	1	2	0.0	1	0	-28.423	4.3979	-27.075
361	Anechoic Chamber Recordings 16	lcmv	2	0_90__0.08_0.08__1500	1	2	0.0	2	0	-27.211	2.4367	-25.245
362	Anechoic Chamber Recordings 16	lcmv	2	0_90__0.08_0.08__1500	1	2	10.0	1	0	-28.687	0.65804	-25.989
362	Anechoic Chamber Recordings 16	lcmv	2	0_90__0.08_0.08__1500	1	2	10.0	2	0	-26.977	3.5781	-25.393
363	Anechoic Chamber Recordings 16	lcmv	2	0_90__0.08_0.08__1500	1	2	15.0	1	0	-27.838	5.0883	-26.664
363	Anechoic Chamber Recordings 16	lcmv	2	0_90__0.08_0.08__1500	1	2	15.0	2	0	-26.959	4.0023	-25.501
364	Anechoic Chamber Recordings 16	lcmv	2	0_90__0.08_0.08__1500	1	2	20.0	1	0	-27.634	5.3969	-26.53
364	Anechoic Chamber Recordings 16	lcmv	2	0_90__0.08_0.08__1500	1	2	20.0	2	0	-26.975	4.3726	-25.62
365	Anechoic Chamber Recordings 16	lcmv	2	0_90__0.08_0.08__1500	1	2	25.0	1	0	-27.432	5.7339	-26.402
365	Anechoic Chamber Recordings 16	lcmv	2	0_90__0.08_0.08__1500	1	2	25.0	2	0	-27.003	4.6854	-25.729
366	Anechoic Chamber Recordings 16	lcmv	2	0_90__0.08_0.08__1500	1	2	2.5	1	0	-28.856	0.52003	-26.093
366	Anechoic Chamber Recordings 16	lcmv	2	0_90__0.08_0.08__1500	1	2	2.5	2	0	-27.112	2.7651	-25.264
367	Anechoic Chamber Recordings 16	lcmv	2	0_90__0.08_0.08__1500	1	2	5.0	1	0	-28.258	4.5978	-26.962
367	Anechoic Chamber Recordings 16	lcmv	2	0_90__0.08_0.08__1500	1	2	5.0	2	0	-28.15	0.89287	-25.558
368	Anechoic Chamber Recordings 16	lcmv	2	0_90__0.08_0.08__1500	1	2	7.5	1	0	-28.747	0.61404	-26.028
368	Anechoic Chamber Recordings 16	lcmv	2	0_90__0.08_0.08__1500	1	2	7.5	2	0	-27.003	3.33	-25.342
369	Anechoic Chamber Recordings 16	lcmv	2	0_90__0.08_0.08__1500	1	3	0.0	1	0	-30.028	-8.1998	-21.187
369	Anechoic Chamber Recordings 16	lcmv	2	0_90__0.08_0.08__1500	1	3	0.0	2	0	-20.954	11.206	-20.634
370	Anechoic Chamber Recordings 16	lcmv	2	0_90__0.08_0.08__1500	1	3	10.0	1	0	-30.475	-8.9054	-21.014
370	Anechoic Chamber Recordings 16	lcmv	2	0_90__0.08_0.08__1500	1	3	10.0	2	0	-21.078	10.464	-20.701
371	Anechoic Chamber Recordings 16	lcmv	2	0_90__0.08_0.08__1500	1	3	15.0	1	0	-30.775	-9.2976	-20.964
371	Anechoic Chamber Recordings 16	lcmv	2	0_90__0.08_0.08__1500	1	3	15.0	2	0	-21.124	10.22	-20.726
372	Anechoic Chamber Recordings 16	lcmv	2	0_90__0.08_0.08__1500	1	3	20.0	1	0	-31.08	-9.6986	-20.907
372	Anechoic Chamber Recordings 16	lcmv	2	0_90__0.08_0.08__1500	1	3	20.0	2	0	-21.143	10.061	-20.731
373	Anechoic Chamber Recordings 16	lcmv	2	0_90__0.08_0.08__1500	1	3	25.0	1	0	-30.082	1.3251	-27.68
373	Anechoic Chamber Recordings 16	lcmv	2	0_90__0.08_0.08__1500	1	3	25.0	2	0	-21.13	9.9674	-20.71
374	Anechoic Chamber Recordings 16	lcmv	2	0_90__0.08_0.08__1500	1	3	2.5	1	0	-30.115	-8.3631	-21.132
374	Anechoic Chamber Recordings 16	lcmv	2	0_90__0.08_0.08__1500	1	3	2.5	2	0	-20.975	10.995	-20.639
375	Anechoic Chamber Recordings 16	lcmv	2	0_90__0.08_0.08__1500	1	3	5.0	1	0	-30.223	-8.5363	-21.088
375	Anechoic Chamber Recordings 16	lcmv	2	0_90__0.08_0.08__1500	1	3	5.0	2	0	-21.009	10.797	-20.658
376	Anechoic Chamber Recordings 16	lcmv	2	0_90__0.08_0.08__1500	1	3	7.5	1	0	-30.344	-8.7172	-21.049
376	Anechoic Chamber Recordings 16	lcmv	2	0_90__0.08_0.08__1500	1	3	7.5	2	0	-21.046	10.619	-20.682
377	Anechoic Chamber Recordings 16	lcmv	2	0_90__0.08_0.08__1500	1	4	0.0	1	0	-28.964	-5.7789	-22.145
377	Anechoic Chamber Recordings 16	lcmv	2	0_90__0.08_0.08__1500	1	4	0.0	2	0	-20.948	9.5418	-20.486
378	Anechoic Chamber Recordings 16	lcmv	2	0_90__0.08_0.08__1500	1	4	10.0	1	0	-30.24	1.668	-27.981
378	Anechoic Chamber Recordings 16	lcmv	2	0_90__0.08_0.08__1500	1	4	10.0	2	0	-20.199	10.573	-19.83
379	Anechoic Chamber Recordings 16	lcmv	2	0_90__0.08_0.08__1500	1	4	15.0	1	0	-29.35	-5.9102	-22.429
379	Anechoic Chamber Recordings 16	lcmv	2	0_90__0.08_0.08__1500	1	4	15.0	2	0	-19.987	10.931	-19.646
380	Anechoic Chamber Recordings 16	lcmv	2	0_90__0.08_0.08__1500	1	4	20.0	1	0	-29.592	-6.0633	-22.549
380	Anechoic Chamber Recordings 16	lcmv	2	0_90__0.08_0.08__1500	1	4	20.0	2	0	-19.869	11.191	-19.548
381	Anechoic Chamber Recordings 16	lcmv	2	0_90__0.08_0.08__1500	1	4	25.0	1	0	-29.918	-6.3067	-22.679
381	Anechoic Chamber Recordings 16	lcmv	2	0_90__0.08_0.08__1500	1	4	25.0	2	0	-19.83	11.36	-19.52
382	Anechoic Chamber Recordings 16	lcmv	2	0_90__0.08_0.08__1500	1	4	2.5	1	0	-29.014	-5.7836	-22.192
382	Anechoic Chamber Recordings 16	lcmv	2	0_90__0.08_0.08__1500	1	4	2.5	2	0	-20.715	9.835	-20.282
383	Anechoic Chamber Recordings 16	lcmv	2	0_90__0.08_0.08__1500	1	4	5.0	1	0	-29.066	-5.793	-22.237
383	Anechoic Chamber Recordings 16	lcmv	2	0_90__0.08_0.08__1500	1	4	5.0	2	0	-20.513	10.108	-20.105
384	Anechoic Chamber Recordings 16	lcmv	2	0_90__0.08_0.08__1500	1	4	7.5	1	0	-29.12	-5.8075	-22.28
384	Anechoic Chamber Recordings 16	lcmv	2	0_90__0.08_0.08__1500	1	4	7.5	2	0	-20.342	10.355	-19.955
385	Anechoic Chamber Recordings 16	lcmv	2	0_90__0.08_0.08__1500	1	5	0.0	1	1	-29.759	-4.7921	-23.709
385	Anechoic Chamber Recordings 16	lcmv	2	0_90__0.08_0.08__1500	1	5	0.0	2	1	-22.498	7.31	-21.753
386	Anechoic Chamber Recordings 16	lcmv	2	0_90__0.08_0.08__1500	1	5	10.0	1	1	-30.088	-4.9141	-23.947
386	Anechoic Chamber Recordings 16	lcmv	2	0_90__0.08_0.08__1500	1	5	10.0	2	1	-21.661	8.5902	-21.094
387	Anechoic Chamber Recordings 16	lcmv	2	0_90__0.08_0.08__1500	1	5	15.0	1	0	-30.142	-4.8883	-24.02
387	Anechoic Chamber Recordings 16	lcmv	2	0_90__0.08_0.08__1500	1	5	15.0	2	0	-21.273	9.158	-20.771
388	Anechoic Chamber Recordings 16	lcmv	2	0_90__0.08_0.08__1500	1	5	20.0	1	2	-30.105	-4.7867	-24.06
388	Anechoic Chamber Recordings 16	lcmv	2	0_90__0.08_0.08__1500	1	5	20.0	2	2	-20.93	9.6619	-20.481
389	Anechoic Chamber Recordings 16	lcmv	2	0_90__0.08_0.08__1500	1	5	25.0	1	1	-29.993	-4.6325	-24.063
389	Anechoic Chamber Recordings 16	lcmv	2	0_90__0.08_0.08__1500	1	5	25.0	2	1	-20.653	10.076	-20.242
390	Anechoic Chamber Recordings 16	lcmv	2	0_90__0.08_0.08__1500	1	5	2.5	1	1	-31.519	1.2094	-29.069
390	Anechoic Chamber Recordings 16	lcmv	2	0_90__0.08_0.08__1500	1	5	2.5	2	1	-22.286	7.6486	-21.593
391	Anechoic Chamber Recordings 16	lcmv	2	0_90__0.08_0.08__1500	1	5	5.0	1	1	-29.952	-4.8751	-23.84
391	Anechoic Chamber Recordings 16	lcmv	2	0_90__0.08_0.08__1500	1	5	5.0	2	1	-22.073	7.9744	-21.427
392	Anechoic Chamber Recordings 16	lcmv	2	0_90__0.08_0.08__1500	1	5	7.5	1	1	-30.029	-4.9009	-23.897
392	Anechoic Chamber Recordings 16	lcmv	2	0_90__0.08_0.08__1500	1	5	7.5	2	1	-21.866	8.2861	-21.261
393	Anechoic Chamber Recordings 16	lcmv	2	0_90__0.08_0.08__1500	1	6	0.0	1	5	-28.514	-0.82539	-25.064
393	Anechoic Chamber Recordings 16	lcmv	2	0_90__0.08_0.08__1500	1	6	0.0	2	5	-22.601	6.5365	-21.725
394	Anechoic Chamber Recordings 16	lcmv	2	0_90__0.08_0.08__1500	1	6	10.0	1	5	-28.413	-0.71377	-25.023
394	Anechoic Chamber Recordings 16	lcmv	2	0_90__0.08_0.08__1500	1	6	10.0	2	5	-21.521	8.4253	-20.933
395	Anechoic Chamber Recordings 16	lcmv	2	0_90__0.08_0.08__1500	1	6	15.0	1	5	-32.166	2.9151	-30.372
395	Anechoic Chamber Recordings 16	lcmv	2	0_90__0.08_0.08__1500	1	6	15.0	2	5	-33.746	-0.4743	-30.49
396	Anechoic Chamber Recordings 16	lcmv	2	0_90__0.08_0.08__1500	1	6	20.0	1	7	-33.168	0.56056	-30.427
396	Anechoic Chamber Recordings 16	lcmv	2	0_90__0.08_0.08__1500	1	6	20.0	2	7	-20.801	9.9493	-20.378
397	Anechoic Chamber Recordings 16	lcmv	2	0_90__0.08_0.08__1500	1	6	25.0	1	6	-27.75	0.7491	-25.092
397	Anechoic Chamber Recordings 16	lcmv	2	0_90__0.08_0.08__1500	1	6	25.0	2	6	-20.579	10.571	-20.211
398	Anechoic Chamber Recordings 16	lcmv	2	0_90__0.08_0.08__1500	1	6	2.5	1	7	-31.373	2.1783	-29.314
398	Anechoic Chamber Recordings 16	lcmv	2	0_90__0.08_0.08__1500	1	6	2.5	2	7	-22.302	7.0459	-21.514
399	Anechoic Chamber Recordings 16	lcmv	2	0_90__0.08_0.08__1500	1	6	5.0	1	7	-28.981	-1.7747	-24.985
399	Anechoic Chamber Recordings 16	lcmv	2	0_90__0.08_0.08__1500	1	6	5.0	2	7	-22.02	7.5308	-21.309
400	Anechoic Chamber Recordings 16	lcmv	2	0_90__0.08_0.08__1500	1	6	7.5	1	5	-31.549	4.3428	-30.188
400	Anechoic Chamber Recordings 16	lcmv	2	0_90__0.08_0.08__1500	1	6	7.5	2	5	-33.766	-0.27483	-30.614
401	Anechoic Chamber Recordings 16	mvdr	2	0_90__0.08_0.08__1500	1	2	0.0	1	0	-28.422	4.3833	-27.07
401	Anechoic Chamber Recordings 16	mvdr	2	0_90__0.08_0.08__1500	1	2	0.0	2	0	-27.209	2.4384	-25.244
402	Anechoic Chamber Recordings 16	mvdr	2	0_90__0.08_0.08__1500	1	2	10.0	1	0	-28.683	0.66157	-25.986
402	Anechoic Chamber Recordings 16	mvdr	2	0_90__0.08_0.08__1500	1	2	10.0	2	0	-28.208	1.2112	-25.756
403	Anechoic Chamber Recordings 16	mvdr	2	0_90__0.08_0.08__1500	1	2	15.0	1	0	-27.215	-7.585	-18.884
403	Anechoic Chamber Recordings 16	mvdr	2	0_90__0.08_0.08__1500	1	2	15.0	2	0	-16.507	12.846	-16.282
404	Anechoic Chamber Recordings 16	mvdr	2	0_90__0.08_0.08__1500	1	2	20.0	1	1	-27.633	5.3828	-26.526
404	Anechoic Chamber Recordings 16	mvdr	2	0_90__0.08_0.08__1500	1	2	20.0	2	1	-26.974	4.3741	-25.619
405	Anechoic Chamber Recordings 16	mvdr	2	0_90__0.08_0.08__1500	1	2	25.0	1	0	-27.432	5.7199	-26.399
405	Anechoic Chamber Recordings 16	mvdr	2	0_90__0.08_0.08__1500	1	2	25.0	2	0	-16.445	13.569	-16.254
406	Anechoic Chamber Recordings 16	mvdr	2	0_90__0.08_0.08__1500	1	2	2.5	1	0	-28.346	4.4751	-27.019
406	Anechoic Chamber Recordings 16	mvdr	2	0_90__0.08_0.08__1500	1	2	2.5	2	0	-16.892	11.356	-16.579
407	Anechoic Chamber Recordings 16	mvdr	2	0_90__0.08_0.08__1500	1	2	5.0	1	0	-28.257	4.5826	-26.958
407	Anechoic Chamber Recordings 16	mvdr	2	0_90__0.08_0.08__1500	1	2	5.0	2	0	-16.773	11.723	-16.484
408	Anechoic Chamber Recordings 16	mvdr	2	0_90__0.08_0.08__1500	1	2	7.5	1	0	-30.135	-3.0311	-25.341
408	Anechoic Chamber Recordings 16	mvdr	2	0_90__0.08_0.08__1500	1	2	7.5	2	0	-19.361	8.343	-18.76
409	Anechoic Chamber Recordings 16	mvdr	2	0_90__0.08_0.08__1500	1	3	0.0	1	0	-30.033	-8.1987	-21.193
409	Anechoic Chamber Recordings 16	mvdr	2	0_90__0.08_0.08__1500	1	3	0.0	2	0	-20.959	11.209	-20.639
410	Anechoic Chamber Recordings 16	mvdr	2	0_90__0.08_0.08__1500	1	3	10.0	1	0	-30.481	-8.906	-21.019
410	Anechoic Chamber Recordings 16	mvdr	2	0_90__0.08_0.08__1500	1	3	10.0	2	0	-21.083	10.465	-20.706
411	Anechoic Chamber Recordings 16	mvdr	2	0_90__0.08_0.08__1500	1	3	15.0	1	0	-29.384	2.0224	-27.265
411	Anechoic Chamber Recordings 16	mvdr	2	0_90__0.08_0.08__1500	1	3	15.0	2	0	-21.129	10.22	-20.731
412	Anechoic Chamber Recordings 16	mvdr	2	0_90__0.08_0.08__1500	1	3	20.0	1	0	-28.141	-5.2278	-21.751
412	Anechoic Chamber Recordings 16	mvdr	2	0_90__0.08_0.08__1500	1	3	20.0	2	0	-21.365	9.6259	-20.913
413	Anechoic Chamber Recordings 16	mvdr	2	0_90__0.08_0.08__1500	1	3	25.0	1	0	-30.757	-9.553	-20.714
413	Anechoic Chamber Recordings 16	mvdr	2	0_90__0.08_0.08__1500	1	3	25.0	2	0	-21.309	10.077	-20.899
414	Anechoic Chamber Recordings 16	mvdr	2	0_90__0.08_0.08__1500	1	3	2.5	1	0	-30.12	-8.3622	-21.137
414	Anechoic Chamber Recordings 16	mvdr	2	0_90__0.08_0.08__1500	1	3	2.5	2	0	-20.979	10.997	-20.644
415	Anechoic Chamber Recordings 16	mvdr	2	0_90__0.08_0.08__1500	1	3	5.0	1	0	-31.53	1.3939	-29.159
415	Anechoic Chamber Recordings 16	mvdr	2	0_90__0.08_0.08__1500	1	3	5.0	2	0	-21.688	8.369	-21.094
416	Anechoic Chamber Recordings 16	mvdr	2	0_90__0.08_0.08__1500	1	3	7.5	1	0	-30.35	-8.7171	-21.055
416	Anechoic Chamber Recordings 16	mvdr	2	0_90__0.08_0.08__1500	1	3	7.5	2	0	-21.05	10.621	-20.686
417	Anechoic Chamber Recordings 16	mvdr	2	0_90__0.08_0.08__1500	1	4	0.0	1	0	-28.97	-5.7752	-22.155
417	Anechoic Chamber Recordings 16	mvdr	2	0_90__0.08_0.08__1500	1	4	0.0	2	0	-20.955	9.5471	-20.494
418	Anechoic Chamber Recordings 16	mvdr	2	0_90__0.08_0.08__1500	1	4	10.0	1	0	-30.209	1.6992	-27.963
418	Anechoic Chamber Recordings 16	mvdr	2	0_90__0.08_0.08__1500	1	4	10.0	2	0	-20.206	10.58	-19.839
419	Anechoic Chamber Recordings 16	mvdr	2	0_90__0.08_0.08__1500	1	4	15.0	1	0	-29.36	-5.9102	-22.439
419	Anechoic Chamber Recordings 16	mvdr	2	0_90__0.08_0.08__1500	1	4	15.0	2	0	-19.995	10.938	-19.655
420	Anechoic Chamber Recordings 16	mvdr	2	0_90__0.08_0.08__1500	1	4	20.0	1	0	-29.604	-6.0658	-22.559
420	Anechoic Chamber Recordings 16	mvdr	2	0_90__0.08_0.08__1500	1	4	20.0	2	0	-19.879	11.198	-19.558
421	Anechoic Chamber Recordings 16	mvdr	2	0_90__0.08_0.08__1500	1	4	25.0	1	0	-29.38	-2.0329	-25.228
421	Anechoic Chamber Recordings 16	mvdr	2	0_90__0.08_0.08__1500	1	4	25.0	2	0	-19.84	11.368	-19.53
422	Anechoic Chamber Recordings 16	mvdr	2	0_90__0.08_0.08__1500	1	4	2.5	1	0	-29.022	-5.7816	-22.202
422	Anechoic Chamber Recordings 16	mvdr	2	0_90__0.08_0.08__1500	1	4	2.5	2	0	-20.723	9.8424	-20.29
423	Anechoic Chamber Recordings 16	mvdr	2	0_90__0.08_0.08__1500	1	4	5.0	1	0	-29.075	-5.7925	-22.247
423	Anechoic Chamber Recordings 16	mvdr	2	0_90__0.08_0.08__1500	1	4	5.0	2	0	-20.52	10.115	-20.113
424	Anechoic Chamber Recordings 16	mvdr	2	0_90__0.08_0.08__1500	1	4	7.5	1	0	-29.129	-5.8071	-22.289
424	Anechoic Chamber Recordings 16	mvdr	2	0_90__0.08_0.08__1500	1	4	7.5	2	0	-20.35	10.361	-19.963
425	Anechoic Chamber Recordings 16	mvdr	2	0_90__0.08_0.08__1500	1	5	0.0	1	1	-29.767	-4.7897	-23.719
425	Anechoic Chamber Recordings 16	mvdr	2	0_90__0.08_0.08__1500	1	5	0.0	2	1	-22.509	7.3152	-21.765
426	Anechoic Chamber Recordings 16	mvdr	2	0_90__0.08_0.08__1500	1	5	10.0	1	0	-30.1	-4.9177	-23.956
426	Anechoic Chamber Recordings 16	mvdr	2	0_90__0.08_0.08__1500	1	5	10.0	2	0	-21.672	8.592	-21.106
427	Anechoic Chamber Recordings 16	mvdr	2	0_90__0.08_0.08__1500	1	5	15.0	1	2	-30.154	-4.892	-24.029
427	Anechoic Chamber Recordings 16	mvdr	2	0_90__0.08_0.08__1500	1	5	15.0	2	2	-21.285	9.1617	-20.784
428	Anechoic Chamber Recordings 16	mvdr	2	0_90__0.08_0.08__1500	1	5	20.0	1	0	-30.117	-4.7915	-24.068
428	Anechoic Chamber Recordings 16	mvdr	2	0_90__0.08_0.08__1500	1	5	20.0	2	0	-20.943	9.67	-20.494
429	Anechoic Chamber Recordings 16	mvdr	2	0_90__0.08_0.08__1500	1	5	25.0	1	1	-30.007	-4.641	-24.072
429	Anechoic Chamber Recordings 16	mvdr	2	0_90__0.08_0.08__1500	1	5	25.0	2	1	-20.666	10.084	-20.256
430	Anechoic Chamber Recordings 16	mvdr	2	0_90__0.08_0.08__1500	1	5	2.5	1	1	-31.911	5.6101	-30.856
430	Anechoic Chamber Recordings 16	mvdr	2	0_90__0.08_0.08__1500	1	5	2.5	2	1	-25.03	4.8187	-23.788
431	Anechoic Chamber Recordings 16	mvdr	2	0_90__0.08_0.08__1500	1	5	5.0	1	1	-31.622	1.0191	-29.089
431	Anechoic Chamber Recordings 16	mvdr	2	0_90__0.08_0.08__1500	1	5	5.0	2	1	-22.085	7.9791	-21.439
432	Anechoic Chamber Recordings 16	mvdr	2	0_90__0.08_0.08__1500	1	5	7.5	1	1	-30.037	-4.8997	-23.907
432	Anechoic Chamber Recordings 16	mvdr	2	0_90__0.08_0.08__1500	1	5	7.5	2	1	-21.876	8.2923	-21.271
433	Anechoic Chamber Recordings 16	mvdr	2	0_90__0.08_0.08__1500	1	6	0.0	1	3	-28.53	-0.83371	-25.076
433	Anechoic Chamber Recordings 16	mvdr	2	0_90__0.08_0.08__1500	1	6	0.0	2	3	-22.612	6.5381	-21.736
434	Anechoic Chamber Recordings 16	mvdr	2	0_90__0.08_0.08__1500	1	6	10.0	1	3	-28.423	-0.71496	-25.033
434	Anechoic Chamber Recordings 16	mvdr	2	0_90__0.08_0.08__1500	1	6	10.0	2	3	-21.532	8.4276	-20.944
435	Anechoic Chamber Recordings 16	mvdr	2	0_90__0.08_0.08__1500	1	6	15.0	1	5	-31.257	2.5595	-29.339
435	Anechoic Chamber Recordings 16	mvdr	2	0_90__0.08_0.08__1500	1	6	15.0	2	5	-28.011	0.13712	-25.062
436	Anechoic Chamber Recordings 16	mvdr	2	0_90__0.08_0.08__1500	1	6	20.0	1	5	-28.019	-0.23751	-24.881
436	Anechoic Chamber Recordings 16	mvdr	2	0_90__0.08_0.08__1500	1	6	20.0	2	5	-20.813	9.9527	-20.391
437	Anechoic Chamber Recordings 16	mvdr	2	0_90__0.08_0.08__1500	1	6	25.0	1	5	-27.761	0.74225	-25.1
437	Anechoic Chamber Recordings 16	mvdr	2	0_90__0.08_0.08__1500	1	6	25.0	2	5	-32.705	-0.14375	-29.619
438	Anechoic Chamber Recordings 16	mvdr	2	0_90__0.08_0.08__1500	1	6	2.5	1	5	-29.345	-2.3999	-24.962
438	Anechoic Chamber Recordings 16	mvdr	2	0_90__0.08_0.08__1500	1	6	2.5	2	5	-22.312	7.0474	-21.525
439	Anechoic Chamber Recordings 16	mvdr	2	0_90__0.08_0.08__1500	1	6	5.0	1	4	-30.665	5.6879	-29.626
439	Anechoic Chamber Recordings 16	mvdr	2	0_90__0.08_0.08__1500	1	6	5.0	2	4	-27.163	1.9047	-24.996
440	Anechoic Chamber Recordings 16	mvdr	2	0_90__0.08_0.08__1500	1	6	7.5	1	3	-28.681	-1.2087	-25.017
440	Anechoic Chamber Recordings 16	mvdr	2	0_90__0.08_0.08__1500	1	6	7.5	2	3	-21.77	7.9919	-21.126
441	Anechoic Chamber Recordings 16	phase	2	0_90__0.08_0.08__1500	1	2	0.0	1	0	-30.302	0.76555	-27.655
441	Anechoic Chamber Recordings 16	phase	2	0_90__0.08_0.08__1500	1	2	0.0	2	0	-22.894	7.846	-22.23
442	Anechoic Chamber Recordings 16	phase	2	0_90__0.08_0.08__1500	1	2	10.0	1	0	-31.485	1.5506	-29.179
442	Anechoic Chamber Recordings 16	phase	2	0_90__0.08_0.08__1500	1	2	10.0	2	0	-20.616	11.023	-20.283
443	Anechoic Chamber Recordings 16	phase	2	0_90__0.08_0.08__1500	1	2	15.0	1	0	-31.665	0.97283	-29.111
443	Anechoic Chamber Recordings 16	phase	2	0_90__0.08_0.08__1500	1	2	15.0	2	0	-19.909	10.665	-19.548
444	Anechoic Chamber Recordings 16	phase	2	0_90__0.08_0.08__1500	1	2	20.0	1	0	-31.422	0.2586	-28.537
444	Anechoic Chamber Recordings 16	phase	2	0_90__0.08_0.08__1500	1	2	20.0	2	0	-19.684	10.522	-19.311
445	Anechoic Chamber Recordings 16	phase	2	0_90__0.08_0.08__1500	1	2	25.0	1	0	-31.504	-1.4225	-27.72
445	Anechoic Chamber Recordings 16	phase	2	0_90__0.08_0.08__1500	1	2	25.0	2	0	-19.722	11.479	-19.42
446	Anechoic Chamber Recordings 16	phase	2	0_90__0.08_0.08__1500	1	2	2.5	1	0	-29.267	1.5737	-26.969
446	Anechoic Chamber Recordings 16	phase	2	0_90__0.08_0.08__1500	1	2	2.5	2	0	-22.511	7.3737	-21.777
447	Anechoic Chamber Recordings 16	phase	2	0_90__0.08_0.08__1500	1	2	5.0	1	0	-30.33	0.21902	-27.424
447	Anechoic Chamber Recordings 16	phase	2	0_90__0.08_0.08__1500	1	2	5.0	2	0	-32.193	1.3742	-29.813
448	Anechoic Chamber Recordings 16	phase	2	0_90__0.08_0.08__1500	1	2	7.5	1	0	-29.641	1.1788	-27.177
448	Anechoic Chamber Recordings 16	phase	2	0_90__0.08_0.08__1500	1	2	7.5	2	0	-32.256	-0.62542	-28.919
449	Anechoic Chamber Recordings 16	phase	2	0_90__0.08_0.08__1500	1	3	0.0	1	0	-30.873	-2.938	-26.143
449	Anechoic Chamber Recordings 16	phase	2	0_90__0.08_0.08__1500	1	3	0.0	2	0	-18.434	16.992	-18.347
450	Anechoic Chamber Recordings 16	phase	2	0_90__0.08_0.08__1500	1	3	10.0	1	0	-30.077	-2.6945	-25.506
450	Anechoic Chamber Recordings 16	phase	2	0_90__0.08_0.08__1500	1	3	10.0	2	0	-19.355	17.214	-19.273
451	Anechoic Chamber Recordings 16	phase	2	0_90__0.08_0.08__1500	1	3	15.0	1	0	-30.077	-3.0077	-25.299
451	Anechoic Chamber Recordings 16	phase	2	0_90__0.08_0.08__1500	1	3	15.0	2	0	-19.723	15.376	-19.598
452	Anechoic Chamber Recordings 16	phase	2	0_90__0.08_0.08__1500	1	3	20.0	1	0	-26.774	3.8119	-25.26
452	Anechoic Chamber Recordings 16	phase	2	0_90__0.08_0.08__1500	1	3	20.0	2	0	-26.732	3.1077	-24.999
453	Anechoic Chamber Recordings 16	phase	2	0_90__0.08_0.08__1500	1	3	25.0	1	0	-29.563	-4.5532	-23.691
453	Anechoic Chamber Recordings 16	phase	2	0_90__0.08_0.08__1500	1	3	25.0	2	0	-19.188	16.181	-19.083
454	Anechoic Chamber Recordings 16	phase	2	0_90__0.08_0.08__1500	1	3	2.5	1	0	-31.08	-3.419	-26.025
454	Anechoic Chamber Recordings 16	phase	2	0_90__0.08_0.08__1500	1	3	2.5	2	0	-18.641	16.392	-18.541
455	Anechoic Chamber Recordings 16	phase	2	0_90__0.08_0.08__1500	1	3	5.0	1	2	-30.911	-3.5104	-25.792
455	Anechoic Chamber Recordings 16	phase	2	0_90__0.08_0.08__1500	1	3	5.0	2	2	-18.939	17.784	-18.866
456	Anechoic Chamber Recordings 16	phase	2	0_90__0.08_0.08__1500	1	3	7.5	1	0	-30.914	-2.837	-26.25
456	Anechoic Chamber Recordings 16	phase	2	0_90__0.08_0.08__1500	1	3	7.5	2	0	-18.84	18.447	-18.778
457	Anechoic Chamber Recordings 16	phase	2	0_90__0.08_0.08__1500	1	4	0.0	1	0	-30.684	-4.131	-25.124
457	Anechoic Chamber Recordings 16	phase	2	0_90__0.08_0.08__1500	1	4	0.0	2	0	-18.29	17.054	-18.204
458	Anechoic Chamber Recordings 16	phase	2	0_90__0.08_0.08__1500	1	4	10.0	1	0	-30.413	-6.1922	-23.269
458	Anechoic Chamber Recordings 16	phase	2	0_90__0.08_0.08__1500	1	4	10.0	2	0	-18.17	16.858	-18.08
459	Anechoic Chamber Recordings 16	phase	2	0_90__0.08_0.08__1500	1	4	15.0	1	0	-30.534	-6.9242	-22.788
459	Anechoic Chamber Recordings 16	phase	2	0_90__0.08_0.08__1500	1	4	15.0	2	0	-17.995	16.848	-17.905
460	Anechoic Chamber Recordings 16	phase	2	0_90__0.08_0.08__1500	1	4	20.0	1	0	-26.312	5.4268	-25.215
460	Anechoic Chamber Recordings 16	phase	2	0_90__0.08_0.08__1500	1	4	20.0	2	0	-23.146	7.9097	-22.491
461	Anechoic Chamber Recordings 16	phase	2	0_90__0.08_0.08__1500	1	4	25.0	1	0	-29.766	0.63745	-27.058
461	Anechoic Chamber Recordings 16	phase	2	0_90__0.08_0.08__1500	1	4	25.0	2	0	-18.197	16.053	-18.089
462	Anechoic Chamber Recordings 16	phase	2	0_90__0.08_0.08__1500	1	4	2.5	1	0	-30.792	-4.2713	-25.131
462	Anechoic Chamber Recordings 16	phase	2	0_90__0.08_0.08__1500	1	4	2.5	2	0	-18.369	15.657	-18.251
463	Anechoic Chamber Recordings 16	phase	2	0_90__0.08_0.08__1500	1	4	5.0	1	0	-30.511	-4.9207	-24.366
463	Anechoic Chamber Recordings 16	phase	2	0_90__0.08_0.08__1500	1	4	5.0	2	0	-18.094	15.853	-17.981
464	Anechoic Chamber Recordings 16	phase	2	0_90__0.08_0.08__1500	1	4	7.5	1	0	-27.569	2.8989	-25.767
464	Anechoic Chamber Recordings 16	phase	2	0_90__0.08_0.08__1500	1	4	7.5	2	0	-24.733	6.1182	-23.78
465	Anechoic Chamber Recordings 16	phase	2	0_90__0.08_0.08__1500	1	5	0.0	1	0	-30.465	-4.2379	-24.828
465	Anechoic Chamber Recordings 16	phase	2	0_90__0.08_0.08__1500	1	5	0.0	2	0	-18.843	18.019	-18.774
466	Anechoic Chamber Recordings 16	phase	2	0_90__0.08_0.08__1500	1	5	10.0	1	0	-29.717	0.25947	-26.83
466	Anechoic Chamber Recordings 16	phase	2	0_90__0.08_0.08__1500	1	5	10.0	2	0	-19.811	15.719	-19.694
467	Anechoic Chamber Recordings 16	phase	2	0_90__0.08_0.08__1500	1	5	15.0	1	0	-29.868	-5.9259	-22.936
467	Anechoic Chamber Recordings 16	phase	2	0_90__0.08_0.08__1500	1	5	15.0	2	0	-18.825	16.57	-18.73
468	Anechoic Chamber Recordings 16	phase	2	0_90__0.08_0.08__1500	1	5	20.0	1	0	-29.79	-6.406	-22.47
468	Anechoic Chamber Recordings 16	phase	2	0_90__0.08_0.08__1500	1	5	20.0	2	0	-18.666	17.565	-18.589
469	Anechoic Chamber Recordings 16	phase	2	0_90__0.08_0.08__1500	1	5	25.0	1	0	-29.749	-6.7642	-22.132
469	Anechoic Chamber Recordings 16	phase	2	0_90__0.08_0.08__1500	1	5	25.0	2	0	-18.747	17.077	-18.661
470	Anechoic Chamber Recordings 16	phase	2	0_90__0.08_0.08__1500	1	5	2.5	1	0	-30.544	-4.3822	-24.801
470	Anechoic Chamber Recordings 16	phase	2	0_90__0.08_0.08__1500	1	5	2.5	2	0	-18.952	19.222	-18.899
471	Anechoic Chamber Recordings 16	phase	2	0_90__0.08_0.08__1500	1	5	5.0	1	0	-30.373	-4.3156	-24.679
471	Anechoic Chamber Recordings 16	phase	2	0_90__0.08_0.08__1500	1	5	5.0	2	0	-19.231	17.61	-19.155
472	Anechoic Chamber Recordings 16	phase	2	0_90__0.08_0.08__1500	1	5	7.5	1	1	-30.112	-3.8706	-24.739
472	Anechoic Chamber Recordings 16	phase	2	0_90__0.08_0.08__1500	1	5	7.5	2	1	-19.499	16.856	-19.41
473	Anechoic Chamber Recordings 16	phase	2	0_90__0.08_0.08__1500	1	6	0.0	1	0	-16.802	8.9976	-16.276
473	Anechoic Chamber Recordings 16	phase	2	0_90__0.08_0.08__1500	1	6	0.0	2	0	-16.137	16.314	-16.034
474	Anechoic Chamber Recordings 16	phase	2	0_90__0.08_0.08__1500	1	6	10.0	1	0	-29.167	0.46545	-26.379
474	Anechoic Chamber Recordings 16	phase	2	0_90__0.08_0.08__1500	1	6	10.0	2	0	-19.63	16.978	-19.543
475	Anechoic Chamber Recordings 16	phase	2	0_90__0.08_0.08__1500	1	6	15.0	1	0	-29.16	-5.4272	-22.62
475	Anechoic Chamber Recordings 16	phase	2	0_90__0.08_0.08__1500	1	6	15.0	2	0	-19.337	15.939	-19.227
476	Anechoic Chamber Recordings 16	phase	2	0_90__0.08_0.08__1500	1	6	20.0	1	0	-26.632	3.5726	-25.046
476	Anechoic Chamber Recordings 16	phase	2	0_90__0.08_0.08__1500	1	6	20.0	2	0	-22.674	7.4157	-21.946
477	Anechoic Chamber Recordings 16	phase	2	0_90__0.08_0.08__1500	1	6	25.0	1	0	-29.743	0.80457	-27.113
477	Anechoic Chamber Recordings 16	phase	2	0_90__0.08_0.08__1500	1	6	25.0	2	0	-18.59	17.699	-18.516
478	Anechoic Chamber Recordings 16	phase	2	0_90__0.08_0.08__1500	1	6	2.5	1	0	-29.457	-2.5485	-24.979
478	Anechoic Chamber Recordings 16	phase	2	0_90__0.08_0.08__1500	1	6	2.5	2	0	-19.111	18.743	-19.052
479	Anechoic Chamber Recordings 16	phase	2	0_90__0.08_0.08__1500	1	6	5.0	1	0	-29.021	-2.2646	-24.723
479	Anechoic Chamber Recordings 16	phase	2	0_90__0.08_0.08__1500	1	6	5.0	2	0	-19.592	17.513	-19.515
480	Anechoic Chamber Recordings 16	phase	2	0_90__0.08_0.08__1500	1	6	7.5	1	0	-28.514	-2.0208	-24.367
480	Anechoic Chamber Recordings 16	phase	2	0_90__0.08_0.08__1500	1	6	7.5	2	0	-19.512	17.366	-19.433
481	Anechoic Chamber Recordings 16	das	2	0_90__0.08_0.08__1500	2	2	0.0	1	0	-26.052	4.4406	-24.714
481	Anechoic Chamber Recordings 16	das	2	0_90__0.08_0.08__1500	2	2	0.0	2	0	-31.296	-4.3811	-25.556
482	Anechoic Chamber Recordings 16	das	2	0_90__0.08_0.08__1500	2	2	10.0	1	0	-26.017	4.6812	-24.742
482	Anechoic Chamber Recordings 16	das	2	0_90__0.08_0.08__1500	2	2	10.0	2	0	-31.149	-3.9685	-25.708
483	Anechoic Chamber Recordings 16	das	2	0_90__0.08_0.08__1500	2	2	15.0	1	0	-26.007	4.8348	-24.77
483	Anechoic Chamber Recordings 16	das	2	0_90__0.08_0.08__1500	2	2	15.0	2	0	-31.087	-3.7904	-25.773
484	Anechoic Chamber Recordings 16	das	2	0_90__0.08_0.08__1500	2	2	20.0	1	0	-26.04	4.957	-24.833
484	Anechoic Chamber Recordings 16	das	2	0_90__0.08_0.08__1500	2	2	20.0	2	0	-31.007	-3.6052	-25.822
485	Anechoic Chamber Recordings 16	das	2	0_90__0.08_0.08__1500	2	2	25.0	1	0	-26.063	5.0566	-24.88
485	Anechoic Chamber Recordings 16	das	2	0_90__0.08_0.08__1500	2	2	25.0	2	0	-28.178	2.9744	-26.402
486	Anechoic Chamber Recordings 16	das	2	0_90__0.08_0.08__1500	2	2	2.5	1	0	-26.05	4.4914	-24.725
486	Anechoic Chamber Recordings 16	das	2	0_90__0.08_0.08__1500	2	2	2.5	2	0	-31.247	-4.2748	-25.584
487	Anechoic Chamber Recordings 16	das	2	0_90__0.08_0.08__1500	2	2	5.0	1	0	-26.043	4.5466	-24.733
487	Anechoic Chamber Recordings 16	das	2	0_90__0.08_0.08__1500	2	2	5.0	2	0	-31.207	-4.1669	-25.623
488	Anechoic Chamber Recordings 16	das	2	0_90__0.08_0.08__1500	2	2	7.5	1	0	-26.032	4.6093	-24.738
488	Anechoic Chamber Recordings 16	das	2	0_90__0.08_0.08__1500	2	2	7.5	2	0	-31.176	-4.0639	-25.666
489	Anechoic Chamber Recordings 16	das	2	0_90__0.08_0.08__1500	2	3	0.0	1	0	-26.818	3.4451	-25.194
489	Anechoic Chamber Recordings 16	das	2	0_90__0.08_0.08__1500	2	3	0.0	2	0	-30.06	-0.76443	-26.645
490	Anechoic Chamber Recordings 16	das	2	0_90__0.08_0.08__1500	2	3	10.0	1	0	-26.815	3.5167	-25.212
490	Anechoic Chamber Recordings 16	das	2	0_90__0.08_0.08__1500	2	3	10.0	2	0	-29.949	-0.14816	-26.86
491	Anechoic Chamber Recordings 16	das	2	0_90__0.08_0.08__1500	2	3	15.0	1	0	-26.834	3.5511	-25.242
491	Anechoic Chamber Recordings 16	das	2	0_90__0.08_0.08__1500	2	3	15.0	2	0	-29.907	0.10953	-26.946
492	Anechoic Chamber Recordings 16	das	2	0_90__0.08_0.08__1500	2	3	20.0	1	0	-26.854	3.5769	-25.27
492	Anechoic Chamber Recordings 16	das	2	0_90__0.08_0.08__1500	2	3	20.0	2	0	-29.858	0.3372	-27.009
493	Anechoic Chamber Recordings 16	das	2	0_90__0.08_0.08__1500	2	3	25.0	1	0	-26.89	3.5691	-25.304
493	Anechoic Chamber Recordings 16	das	2	0_90__0.08_0.08__1500	2	3	25.0	2	0	-29.809	0.54871	-27.06
494	Anechoic Chamber Recordings 16	das	2	0_90__0.08_0.08__1500	2	3	2.5	1	0	-26.812	3.4665	-25.193
494	Anechoic Chamber Recordings 16	das	2	0_90__0.08_0.08__1500	2	3	2.5	2	0	-30.028	-0.60333	-26.7
495	Anechoic Chamber Recordings 16	das	2	0_90__0.08_0.08__1500	2	3	5.0	1	0	-26.808	3.4848	-25.195
495	Anechoic Chamber Recordings 16	das	2	0_90__0.08_0.08__1500	2	3	5.0	2	0	-29.998	-0.4456	-26.754
496	Anechoic Chamber Recordings 16	das	2	0_90__0.08_0.08__1500	2	3	7.5	1	0	-26.809	3.501	-25.201
496	Anechoic Chamber Recordings 16	das	2	0_90__0.08_0.08__1500	2	3	7.5	2	0	-29.971	-0.29267	-26.808
497	Anechoic Chamber Recordings 16	das	2	0_90__0.08_0.08__1500	2	4	0.0	1	0	-28.031	2.3991	-26.052
497	Anechoic Chamber Recordings 16	das	2	0_90__0.08_0.08__1500	2	4	0.0	2	0	-30.059	-1.328	-26.328
498	Anechoic Chamber Recordings 16	das	2	0_90__0.08_0.08__1500	2	4	10.0	1	0	-26.696	3.7181	-25.154
498	Anechoic Chamber Recordings 16	das	2	0_90__0.08_0.08__1500	2	4	10.0	2	0	-26.757	6.9823	-25.962
499	Anechoic Chamber Recordings 16	das	2	0_90__0.08_0.08__1500	2	4	15.0	1	0	-26.721	3.7417	-25.187
499	Anechoic Chamber Recordings 16	das	2	0_90__0.08_0.08__1500	2	4	15.0	2	0	-29.803	-0.50116	-26.53
500	Anechoic Chamber Recordings 16	das	2	0_90__0.08_0.08__1500	2	4	20.0	1	0	-26.756	3.7505	-25.224
500	Anechoic Chamber Recordings 16	das	2	0_90__0.08_0.08__1500	2	4	20.0	2	0	-29.714	-0.25036	-26.571
501	Anechoic Chamber Recordings 16	das	2	0_90__0.08_0.08__1500	2	4	25.0	1	0	-26.802	3.7317	-25.265
501	Anechoic Chamber Recordings 16	das	2	0_90__0.08_0.08__1500	2	4	25.0	2	0	-29.63	-0.0082661	-26.611
502	Anechoic Chamber Recordings 16	das	2	0_90__0.08_0.08__1500	2	4	2.5	1	0	-26.693	3.635	-25.126
502	Anechoic Chamber Recordings 16	das	2	0_90__0.08_0.08__1500	2	4	2.5	2	0	-30.013	-1.1858	-26.363
503	Anechoic Chamber Recordings 16	das	2	0_90__0.08_0.08__1500	2	4	5.0	1	0	-26.69	3.6697	-25.134
503	Anechoic Chamber Recordings 16	das	2	0_90__0.08_0.08__1500	2	4	5.0	2	0	-29.968	-1.043	-26.399
504	Anechoic Chamber Recordings 16	das	2	0_90__0.08_0.08__1500	2	4	7.5	1	0	-26.69	3.6978	-25.143
504	Anechoic Chamber Recordings 16	das	2	0_90__0.08_0.08__1500	2	4	7.5	2	0	-29.927	-0.90052	-26.438
505	Anechoic Chamber Recordings 16	das	2	0_90__0.08_0.08__1500	2	5	0.0	1	0	-26.928	3.1613	-25.213
505	Anechoic Chamber Recordings 16	das	2	0_90__0.08_0.08__1500	2	5	0.0	2	0	-29.718	0.7015	-27.04
506	Anechoic Chamber Recordings 16	das	2	0_90__0.08_0.08__1500	2	5	10.0	1	0	-30.942	-1.3758	-27.184
506	Anechoic Chamber Recordings 16	das	2	0_90__0.08_0.08__1500	2	5	10.0	2	0	-27.336	3.4136	-25.701
507	Anechoic Chamber Recordings 16	das	2	0_90__0.08_0.08__1500	2	5	15.0	1	0	-26.999	3.1849	-25.291
507	Anechoic Chamber Recordings 16	das	2	0_90__0.08_0.08__1500	2	5	15.0	2	0	-29.479	1.6928	-27.23
508	Anechoic Chamber Recordings 16	das	2	0_90__0.08_0.08__1500	2	5	20.0	1	0	-27.063	3.1286	-25.337
508	Anechoic Chamber Recordings 16	das	2	0_90__0.08_0.08__1500	2	5	20.0	2	0	-29.386	1.9975	-27.257
509	Anechoic Chamber Recordings 16	das	2	0_90__0.08_0.08__1500	2	5	25.0	1	0	-27.138	3.0493	-25.386
509	Anechoic Chamber Recordings 16	das	2	0_90__0.08_0.08__1500	2	5	25.0	2	0	-29.291	2.3046	-27.278
510	Anechoic Chamber Recordings 16	das	2	0_90__0.08_0.08__1500	2	5	2.5	1	0	-26.933	3.1827	-25.224
510	Anechoic Chamber Recordings 16	das	2	0_90__0.08_0.08__1500	2	5	2.5	2	0	-29.679	0.87239	-27.08
511	Anechoic Chamber Recordings 16	das	2	0_90__0.08_0.08__1500	2	5	5.0	1	0	-26.939	3.1978	-25.235
511	Anechoic Chamber Recordings 16	das	2	0_90__0.08_0.08__1500	2	5	5.0	2	0	-29.639	1.0422	-27.115
512	Anechoic Chamber Recordings 16	das	2	0_90__0.08_0.08__1500	2	5	7.5	1	0	-26.946	3.2064	-25.245
512	Anechoic Chamber Recordings 16	das	2	0_90__0.08_0.08__1500	2	5	7.5	2	0	-29.602	1.2095	-27.15
513	Anechoic Chamber Recordings 16	das	2	0_90__0.08_0.08__1500	2	6	0.0	1	0	-32.543	-2.9137	-27.831
513	Anechoic Chamber Recordings 16	das	2	0_90__0.08_0.08__1500	2	6	0.0	2	0	-27.435	3.2909	-25.762
514	Anechoic Chamber Recordings 16	das	2	0_90__0.08_0.08__1500	2	6	10.0	1	0	-27.242	2.7199	-25.378
514	Anechoic Chamber Recordings 16	das	2	0_90__0.08_0.08__1500	2	6	10.0	2	0	-29.534	3.5134	-27.932
515	Anechoic Chamber Recordings 16	das	2	0_90__0.08_0.08__1500	2	6	15.0	1	0	-27.391	2.5371	-25.462
515	Anechoic Chamber Recordings 16	das	2	0_90__0.08_0.08__1500	2	6	15.0	2	0	-29.475	3.7911	-27.957
516	Anechoic Chamber Recordings 16	das	2	0_90__0.08_0.08__1500	2	6	20.0	1	0	-27.576	2.3074	-25.563
516	Anechoic Chamber Recordings 16	das	2	0_90__0.08_0.08__1500	2	6	20.0	2	0	-29.409	4.0486	-27.965
517	Anechoic Chamber Recordings 16	das	2	0_90__0.08_0.08__1500	2	6	25.0	1	0	-27.794	2.0391	-25.68
517	Anechoic Chamber Recordings 16	das	2	0_90__0.08_0.08__1500	2	6	25.0	2	0	-29.336	4.2982	-27.962
518	Anechoic Chamber Recordings 16	das	2	0_90__0.08_0.08__1500	2	6	2.5	1	0	-27.081	2.9159	-25.284
518	Anechoic Chamber Recordings 16	das	2	0_90__0.08_0.08__1500	2	6	2.5	2	0	-29.609	3.0589	-27.862
519	Anechoic Chamber Recordings 16	das	2	0_90__0.08_0.08__1500	2	6	5.0	1	0	-27.129	2.8617	-25.313
519	Anechoic Chamber Recordings 16	das	2	0_90__0.08_0.08__1500	2	6	5.0	2	0	-29.583	3.2165	-27.887
520	Anechoic Chamber Recordings 16	das	2	0_90__0.08_0.08__1500	2	6	7.5	1	3	-27.183	2.7948	-25.345
520	Anechoic Chamber Recordings 16	das	2	0_90__0.08_0.08__1500	2	6	7.5	2	3	-29.558	3.3676	-27.911
521	Anechoic Chamber Recordings 16	gsc	2	0_90__0.08_0.08__1500	2	2	0.0	1	0	-25.802	6.1296	-24.852
521	Anechoic Chamber Recordings 16	gsc	2	0_90__0.08_0.08__1500	2	2	0.0	2	0	-31.168	-4.003	-25.702
522	Anechoic Chamber Recordings 16	gsc	2	0_90__0.08_0.08__1500	2	2	10.0	1	0	-25.524	6.4585	-24.636
522	Anechoic Chamber Recordings 16	gsc	2	0_90__0.08_0.08__1500	2	2	10.0	2	0	-30.79	-2.8068	-26.147
523	Anechoic Chamber Recordings 16	gsc	2	0_90__0.08_0.08__1500	2	2	15.0	1	0	-25.392	6.7073	-24.549
523	Anechoic Chamber Recordings 16	gsc	2	0_90__0.08_0.08__1500	2	2	15.0	2	0	-30.647	-2.2951	-26.333
524	Anechoic Chamber Recordings 16	gsc	2	0_90__0.08_0.08__1500	2	2	20.0	1	0	-25.337	6.8768	-24.523
524	Anechoic Chamber Recordings 16	gsc	2	0_90__0.08_0.08__1500	2	2	20.0	2	0	-30.511	-1.834	-26.482
525	Anechoic Chamber Recordings 16	gsc	2	0_90__0.08_0.08__1500	2	2	25.0	1	0	-25.277	7.0001	-24.484
525	Anechoic Chamber Recordings 16	gsc	2	0_90__0.08_0.08__1500	2	2	25.0	2	0	-30.397	-1.4253	-26.61
526	Anechoic Chamber Recordings 16	gsc	2	0_90__0.08_0.08__1500	2	2	2.5	1	1	-25.745	6.188	-24.806
526	Anechoic Chamber Recordings 16	gsc	2	0_90__0.08_0.08__1500	2	2	2.5	2	1	-31.052	-3.6918	-25.807
527	Anechoic Chamber Recordings 16	gsc	2	0_90__0.08_0.08__1500	2	2	5.0	1	0	-25.68	6.2567	-24.754
527	Anechoic Chamber Recordings 16	gsc	2	0_90__0.08_0.08__1500	2	2	5.0	2	0	-30.952	-3.3835	-25.921
528	Anechoic Chamber Recordings 16	gsc	2	0_90__0.08_0.08__1500	2	2	7.5	1	0	-25.605	6.3456	-24.696
528	Anechoic Chamber Recordings 16	gsc	2	0_90__0.08_0.08__1500	2	2	7.5	2	0	-30.866	-3.0866	-26.037
529	Anechoic Chamber Recordings 16	gsc	2	0_90__0.08_0.08__1500	2	3	0.0	1	0	-26.339	5.8109	-25.324
529	Anechoic Chamber Recordings 16	gsc	2	0_90__0.08_0.08__1500	2	3	0.0	2	0	-29.577	2.2599	-27.548
530	Anechoic Chamber Recordings 16	gsc	2	0_90__0.08_0.08__1500	2	3	10.0	1	1	-26.036	6.003	-25.061
530	Anechoic Chamber Recordings 16	gsc	2	0_90__0.08_0.08__1500	2	3	10.0	2	1	-29.538	3.6536	-27.979
531	Anechoic Chamber Recordings 16	gsc	2	0_90__0.08_0.08__1500	2	3	15.0	1	0	-25.916	6.1134	-24.963
531	Anechoic Chamber Recordings 16	gsc	2	0_90__0.08_0.08__1500	2	3	15.0	2	0	-29.549	4.1672	-28.139
532	Anechoic Chamber Recordings 16	gsc	2	0_90__0.08_0.08__1500	2	3	20.0	1	0	-25.8	6.2039	-24.865
532	Anechoic Chamber Recordings 16	gsc	2	0_90__0.08_0.08__1500	2	3	20.0	2	0	-29.554	4.557	-28.248
533	Anechoic Chamber Recordings 16	gsc	2	0_90__0.08_0.08__1500	2	3	25.0	1	0	-25.716	6.2151	-24.783
533	Anechoic Chamber Recordings 16	gsc	2	0_90__0.08_0.08__1500	2	3	25.0	2	0	-29.557	4.8017	-28.314
534	Anechoic Chamber Recordings 16	gsc	2	0_90__0.08_0.08__1500	2	3	2.5	1	0	-26.259	5.8611	-25.255
534	Anechoic Chamber Recordings 16	gsc	2	0_90__0.08_0.08__1500	2	3	2.5	2	0	-29.554	2.6493	-27.666
535	Anechoic Chamber Recordings 16	gsc	2	0_90__0.08_0.08__1500	2	3	5.0	1	0	-26.179	5.9085	-25.185
535	Anechoic Chamber Recordings 16	gsc	2	0_90__0.08_0.08__1500	2	3	5.0	2	0	-29.539	3.018	-27.778
536	Anechoic Chamber Recordings 16	gsc	2	0_90__0.08_0.08__1500	2	3	7.5	1	0	-26.104	5.9544	-25.119
536	Anechoic Chamber Recordings 16	gsc	2	0_90__0.08_0.08__1500	2	3	7.5	2	0	-29.536	3.3532	-27.884
537	Anechoic Chamber Recordings 16	gsc	2	0_90__0.08_0.08__1500	2	4	0.0	1	0	-25.784	6.9361	-24.981
537	Anechoic Chamber Recordings 16	gsc	2	0_90__0.08_0.08__1500	2	4	0.0	2	0	-29.469	2.448	-27.51
538	Anechoic Chamber Recordings 16	gsc	2	0_90__0.08_0.08__1500	2	4	10.0	1	0	-25.464	7.1919	-24.703
538	Anechoic Chamber Recordings 16	gsc	2	0_90__0.08_0.08__1500	2	4	10.0	2	0	-29.374	3.8996	-27.888
539	Anechoic Chamber Recordings 16	gsc	2	0_90__0.08_0.08__1500	2	4	15.0	1	0	-25.354	7.2346	-24.6
539	Anechoic Chamber Recordings 16	gsc	2	0_90__0.08_0.08__1500	2	4	15.0	2	0	-29.343	4.4167	-28
540	Anechoic Chamber Recordings 16	gsc	2	0_90__0.08_0.08__1500	2	4	20.0	1	0	-25.279	7.2276	-24.524
540	Anechoic Chamber Recordings 16	gsc	2	0_90__0.08_0.08__1500	2	4	20.0	2	0	-29.305	4.8154	-28.065
541	Anechoic Chamber Recordings 16	gsc	2	0_90__0.08_0.08__1500	2	4	25.0	1	0	-25.237	7.1435	-24.468
541	Anechoic Chamber Recordings 16	gsc	2	0_90__0.08_0.08__1500	2	4	25.0	2	0	-29.278	5.0817	-28.103
542	Anechoic Chamber Recordings 16	gsc	2	0_90__0.08_0.08__1500	2	4	2.5	1	0	-25.702	7.01	-24.911
542	Anechoic Chamber Recordings 16	gsc	2	0_90__0.08_0.08__1500	2	4	2.5	2	0	-29.431	2.8547	-27.615
543	Anechoic Chamber Recordings 16	gsc	2	0_90__0.08_0.08__1500	2	4	5.0	1	0	-25.618	7.0834	-24.839
543	Anechoic Chamber Recordings 16	gsc	2	0_90__0.08_0.08__1500	2	4	5.0	2	0	-29.405	3.2355	-27.715
544	Anechoic Chamber Recordings 16	gsc	2	0_90__0.08_0.08__1500	2	4	7.5	1	0	-25.537	7.146	-24.769
544	Anechoic Chamber Recordings 16	gsc	2	0_90__0.08_0.08__1500	2	4	7.5	2	0	-29.387	3.5802	-27.806
545	Anechoic Chamber Recordings 16	gsc	2	0_90__0.08_0.08__1500	2	5	0.0	1	0	-25.896	7.014	-25.106
545	Anechoic Chamber Recordings 16	gsc	2	0_90__0.08_0.08__1500	2	5	0.0	2	0	-29.451	4.0004	-27.994
546	Anechoic Chamber Recordings 16	gsc	2	0_90__0.08_0.08__1500	2	5	10.0	1	0	NaN	NaN	NaN
546	Anechoic Chamber Recordings 16	gsc	2	0_90__0.08_0.08__1500	2	5	10.0	2	0	-29.339	5.1272	-28.174
547	Anechoic Chamber Recordings 16	gsc	2	0_90__0.08_0.08__1500	2	5	15.0	1	2	-25.582	7.0265	-24.794
547	Anechoic Chamber Recordings 16	gsc	2	0_90__0.08_0.08__1500	2	5	15.0	2	2	-29.285	5.4521	-28.195
548	Anechoic Chamber Recordings 16	gsc	2	0_90__0.08_0.08__1500	2	5	20.0	1	0	-25.56	6.8835	-24.748
548	Anechoic Chamber Recordings 16	gsc	2	0_90__0.08_0.08__1500	2	5	20.0	2	0	-29.225	5.6124	-28.169
549	Anechoic Chamber Recordings 16	gsc	2	0_90__0.08_0.08__1500	2	5	25.0	1	0	-25.553	6.6916	-24.707
549	Anechoic Chamber Recordings 16	gsc	2	0_90__0.08_0.08__1500	2	5	25.0	2	0	-29.163	5.7269	-28.132
550	Anechoic Chamber Recordings 16	gsc	2	0_90__0.08_0.08__1500	2	5	2.5	1	0	-25.836	7.0427	-25.051
550	Anechoic Chamber Recordings 16	gsc	2	0_90__0.08_0.08__1500	2	5	2.5	2	0	-29.416	4.3531	-28.056
551	Anechoic Chamber Recordings 16	gsc	2	0_90__0.08_0.08__1500	2	5	5.0	1	0	-25.777	7.0628	-24.995
551	Anechoic Chamber Recordings 16	gsc	2	0_90__0.08_0.08__1500	2	5	5.0	2	0	-29.384	4.6676	-28.107
552	Anechoic Chamber Recordings 16	gsc	2	0_90__0.08_0.08__1500	2	5	7.5	1	0	-25.719	7.0744	-24.939
552	Anechoic Chamber Recordings 16	gsc	2	0_90__0.08_0.08__1500	2	5	7.5	2	0	-29.36	4.9177	-28.146
553	Anechoic Chamber Recordings 16	gsc	2	0_90__0.08_0.08__1500	2	6	0.0	1	0	-28.728	-0.63999	-25.379
553	Anechoic Chamber Recordings 16	gsc	2	0_90__0.08_0.08__1500	2	6	0.0	2	0	-29.481	4.1754	-28.073
554	Anechoic Chamber Recordings 16	gsc	2	0_90__0.08_0.08__1500	2	6	10.0	1	0	-25.778	7.1533	-25.011
554	Anechoic Chamber Recordings 16	gsc	2	0_90__0.08_0.08__1500	2	6	10.0	2	0	-29.423	4.9048	-28.205
555	Anechoic Chamber Recordings 16	gsc	2	0_90__0.08_0.08__1500	2	6	15.0	1	0	-25.79	6.8395	-24.97
555	Anechoic Chamber Recordings 16	gsc	2	0_90__0.08_0.08__1500	2	6	15.0	2	0	-29.404	5.0534	-28.222
556	Anechoic Chamber Recordings 16	gsc	2	0_90__0.08_0.08__1500	2	6	20.0	1	0	-25.855	6.4782	-24.971
556	Anechoic Chamber Recordings 16	gsc	2	0_90__0.08_0.08__1500	2	6	20.0	2	0	-29.389	5.0718	-28.211
557	Anechoic Chamber Recordings 16	gsc	2	0_90__0.08_0.08__1500	2	6	25.0	1	0	-25.941	6.0993	-24.984
557	Anechoic Chamber Recordings 16	gsc	2	0_90__0.08_0.08__1500	2	6	25.0	2	0	-29.385	5.056	-28.203
558	Anechoic Chamber Recordings 16	gsc	2	0_90__0.08_0.08__1500	2	6	2.5	1	0	-25.816	7.6318	-25.123
558	Anechoic Chamber Recordings 16	gsc	2	0_90__0.08_0.08__1500	2	6	2.5	2	0	-29.463	4.4419	-28.127
559	Anechoic Chamber Recordings 16	gsc	2	0_90__0.08_0.08__1500	2	6	5.0	1	0	-25.803	7.4634	-25.084
559	Anechoic Chamber Recordings 16	gsc	2	0_90__0.08_0.08__1500	2	6	5.0	2	0	-29.445	4.6483	-28.163
560	Anechoic Chamber Recordings 16	gsc	2	0_90__0.08_0.08__1500	2	6	7.5	1	0	-25.792	7.2993	-25.048
560	Anechoic Chamber Recordings 16	gsc	2	0_90__0.08_0.08__1500	2	6	7.5	2	0	-29.432	4.7979	-28.188
561	Anechoic Chamber Recordings 16	gss	2	0_90__0.08_0.08__1500	2	2	0.0	1	0	-25.536	5.989	-24.558
561	Anechoic Chamber Recordings 16	gss	2	0_90__0.08_0.08__1500	2	2	0.0	2	0	-32.263	-5.902	-25.358
562	Anechoic Chamber Recordings 16	gss	2	0_90__0.08_0.08__1500	2	2	10.0	1	0	-25.539	6.1998	-24.602
562	Anechoic Chamber Recordings 16	gss	2	0_90__0.08_0.08__1500	2	2	10.0	2	0	-32.064	-5.4804	-25.492
563	Anechoic Chamber Recordings 16	gss	2	0_90__0.08_0.08__1500	2	2	15.0	1	0	-25.555	6.3428	-24.645
563	Anechoic Chamber Recordings 16	gss	2	0_90__0.08_0.08__1500	2	2	15.0	2	0	-31.983	-5.3099	-25.543
564	Anechoic Chamber Recordings 16	gss	2	0_90__0.08_0.08__1500	2	2	20.0	1	0	-25.638	6.4275	-24.744
564	Anechoic Chamber Recordings 16	gss	2	0_90__0.08_0.08__1500	2	2	20.0	2	0	-31.879	-5.1341	-25.574
565	Anechoic Chamber Recordings 16	gss	2	0_90__0.08_0.08__1500	2	2	25.0	1	0	-25.693	6.5014	-24.813
565	Anechoic Chamber Recordings 16	gss	2	0_90__0.08_0.08__1500	2	2	25.0	2	0	-31.772	-4.94	-25.615
566	Anechoic Chamber Recordings 16	gss	2	0_90__0.08_0.08__1500	2	2	2.5	1	0	-25.548	6.0307	-24.578
566	Anechoic Chamber Recordings 16	gss	2	0_90__0.08_0.08__1500	2	2	2.5	2	0	-32.203	-5.8033	-25.376
567	Anechoic Chamber Recordings 16	gss	2	0_90__0.08_0.08__1500	2	2	5.0	1	0	-25.553	6.0749	-24.592
567	Anechoic Chamber Recordings 16	gss	2	0_90__0.08_0.08__1500	2	2	5.0	2	0	-32.147	-5.6902	-25.41
568	Anechoic Chamber Recordings 16	gss	2	0_90__0.08_0.08__1500	2	2	7.5	1	0	-25.548	6.1311	-24.598
568	Anechoic Chamber Recordings 16	gss	2	0_90__0.08_0.08__1500	2	2	7.5	2	0	-32.103	-5.5804	-25.452
569	Anechoic Chamber Recordings 16	gss	2	0_90__0.08_0.08__1500	2	3	0.0	1	0	-26.606	4.9663	-25.401
569	Anechoic Chamber Recordings 16	gss	2	0_90__0.08_0.08__1500	2	3	0.0	2	0	-30.938	-2.5387	-26.469
570	Anechoic Chamber Recordings 16	gss	2	0_90__0.08_0.08__1500	2	3	10.0	1	0	-26.598	5.0242	-25.407
570	Anechoic Chamber Recordings 16	gss	2	0_90__0.08_0.08__1500	2	3	10.0	2	0	-30.863	-2.009	-26.728
571	Anechoic Chamber Recordings 16	gss	2	0_90__0.08_0.08__1500	2	3	15.0	1	0	-26.619	5.066	-25.438
571	Anechoic Chamber Recordings 16	gss	2	0_90__0.08_0.08__1500	2	3	15.0	2	0	-30.839	-1.805	-26.827
572	Anechoic Chamber Recordings 16	gss	2	0_90__0.08_0.08__1500	2	3	20.0	1	0	-26.623	5.0976	-25.45
572	Anechoic Chamber Recordings 16	gss	2	0_90__0.08_0.08__1500	2	3	20.0	2	0	-30.802	-1.6414	-26.889
573	Anechoic Chamber Recordings 16	gss	2	0_90__0.08_0.08__1500	2	3	25.0	1	0	-26.635	5.0823	-25.459
573	Anechoic Chamber Recordings 16	gss	2	0_90__0.08_0.08__1500	2	3	25.0	2	0	-30.759	-1.4659	-26.95
574	Anechoic Chamber Recordings 16	gss	2	0_90__0.08_0.08__1500	2	3	2.5	1	0	-26.596	4.9832	-25.396
574	Anechoic Chamber Recordings 16	gss	2	0_90__0.08_0.08__1500	2	3	2.5	2	0	-30.907	-2.4001	-26.527
575	Anechoic Chamber Recordings 16	gss	2	0_90__0.08_0.08__1500	2	3	5.0	1	0	-26.59	4.9975	-25.393
575	Anechoic Chamber Recordings 16	gss	2	0_90__0.08_0.08__1500	2	3	5.0	2	0	-30.887	-2.2659	-26.592
576	Anechoic Chamber Recordings 16	gss	2	0_90__0.08_0.08__1500	2	3	7.5	1	0	-26.59	5.0097	-25.396
576	Anechoic Chamber Recordings 16	gss	2	0_90__0.08_0.08__1500	2	3	7.5	2	0	-30.874	-2.1333	-26.662
577	Anechoic Chamber Recordings 16	gss	2	0_90__0.08_0.08__1500	2	4	0.0	1	0	-27.048	5.0627	-25.867
577	Anechoic Chamber Recordings 16	gss	2	0_90__0.08_0.08__1500	2	4	0.0	2	0	-31.201	-2.899	-26.498
578	Anechoic Chamber Recordings 16	gss	2	0_90__0.08_0.08__1500	2	4	10.0	1	0	-28.946	3.1947	-27.243
578	Anechoic Chamber Recordings 16	gss	2	0_90__0.08_0.08__1500	2	4	10.0	2	0	-31.04	-2.4627	-26.62
579	Anechoic Chamber Recordings 16	gss	2	0_90__0.08_0.08__1500	2	4	15.0	1	0	-27.06	5.18	-25.907
579	Anechoic Chamber Recordings 16	gss	2	0_90__0.08_0.08__1500	2	4	15.0	2	0	-30.907	-1.1552	-27.276
580	Anechoic Chamber Recordings 16	gss	2	0_90__0.08_0.08__1500	2	4	20.0	1	0	-27.077	5.1711	-25.921
580	Anechoic Chamber Recordings 16	gss	2	0_90__0.08_0.08__1500	2	4	20.0	2	0	-30.883	-2.1452	-26.663
581	Anechoic Chamber Recordings 16	gss	2	0_90__0.08_0.08__1500	2	4	25.0	1	0	-27.093	5.1106	-25.923
581	Anechoic Chamber Recordings 16	gss	2	0_90__0.08_0.08__1500	2	4	25.0	2	0	-31.894	-2.0791	-27.716
582	Anechoic Chamber Recordings 16	gss	2	0_90__0.08_0.08__1500	2	4	2.5	1	0	-27.046	5.0886	-25.871
582	Anechoic Chamber Recordings 16	gss	2	0_90__0.08_0.08__1500	2	4	2.5	2	0	-31.154	-2.7954	-26.518
583	Anechoic Chamber Recordings 16	gss	2	0_90__0.08_0.08__1500	2	4	5.0	1	0	-27.04	5.123	-25.873
583	Anechoic Chamber Recordings 16	gss	2	0_90__0.08_0.08__1500	2	4	5.0	2	0	-31.113	-2.6874	-26.548
584	Anechoic Chamber Recordings 16	gss	2	0_90__0.08_0.08__1500	2	4	7.5	1	0	-27.035	5.154	-25.876
584	Anechoic Chamber Recordings 16	gss	2	0_90__0.08_0.08__1500	2	4	7.5	2	0	-31.075	-2.5717	-26.585
585	Anechoic Chamber Recordings 16	gss	2	0_90__0.08_0.08__1500	2	5	0.0	1	0	-27.957	4.2247	-26.561
585	Anechoic Chamber Recordings 16	gss	2	0_90__0.08_0.08__1500	2	5	0.0	2	0	-31.014	-0.95133	-27.497
586	Anechoic Chamber Recordings 16	gss	2	0_90__0.08_0.08__1500	2	5	10.0	1	0	-27.958	4.2197	-26.561
586	Anechoic Chamber Recordings 16	gss	2	0_90__0.08_0.08__1500	2	5	10.0	2	0	-30.888	-0.46817	-27.633
587	Anechoic Chamber Recordings 16	gss	2	0_90__0.08_0.08__1500	2	5	15.0	1	0	-27.98	4.2028	-26.579
587	Anechoic Chamber Recordings 16	gss	2	0_90__0.08_0.08__1500	2	5	15.0	2	0	-30.85	-0.33209	-27.667
588	Anechoic Chamber Recordings 16	gss	2	0_90__0.08_0.08__1500	2	5	20.0	1	0	-28.005	4.1131	-26.579
588	Anechoic Chamber Recordings 16	gss	2	0_90__0.08_0.08__1500	2	5	20.0	2	0	-30.771	-0.17805	-27.667
589	Anechoic Chamber Recordings 16	gss	2	0_90__0.08_0.08__1500	2	5	25.0	1	0	-27.984	4.0156	-26.53
589	Anechoic Chamber Recordings 16	gss	2	0_90__0.08_0.08__1500	2	5	25.0	2	0	-30.762	0.11047	-27.803
590	Anechoic Chamber Recordings 16	gss	2	0_90__0.08_0.08__1500	2	5	2.5	1	0	-27.964	4.2257	-26.569
590	Anechoic Chamber Recordings 16	gss	2	0_90__0.08_0.08__1500	2	5	2.5	2	0	-30.981	-0.82826	-27.533
591	Anechoic Chamber Recordings 16	gss	2	0_90__0.08_0.08__1500	2	5	5.0	1	0	-27.967	4.2228	-26.571
591	Anechoic Chamber Recordings 16	gss	2	0_90__0.08_0.08__1500	2	5	5.0	2	0	-30.575	4.1997	-29.174
592	Anechoic Chamber Recordings 16	gss	2	0_90__0.08_0.08__1500	2	5	7.5	1	0	-27.963	4.2192	-26.567
592	Anechoic Chamber Recordings 16	gss	2	0_90__0.08_0.08__1500	2	5	7.5	2	0	-31.02	-0.19143	-27.909
593	Anechoic Chamber Recordings 16	gss	2	0_90__0.08_0.08__1500	2	6	0.0	1	0	-26.415	2.4566	-24.456
593	Anechoic Chamber Recordings 16	gss	2	0_90__0.08_0.08__1500	2	6	0.0	2	0	-30.959	1.2234	-28.515
594	Anechoic Chamber Recordings 16	gss	2	0_90__0.08_0.08__1500	2	6	10.0	1	0	-29.02	3.0123	-27.257
594	Anechoic Chamber Recordings 16	gss	2	0_90__0.08_0.08__1500	2	6	10.0	2	0	-30.895	1.663	-28.634
595	Anechoic Chamber Recordings 16	gss	2	0_90__0.08_0.08__1500	2	6	15.0	1	0	-29.055	2.9225	-27.262
595	Anechoic Chamber Recordings 16	gss	2	0_90__0.08_0.08__1500	2	6	15.0	2	0	-30.894	1.7584	-28.672
596	Anechoic Chamber Recordings 16	gss	2	0_90__0.08_0.08__1500	2	6	20.0	1	0	-29.094	2.749	-27.241
596	Anechoic Chamber Recordings 16	gss	2	0_90__0.08_0.08__1500	2	6	20.0	2	0	-30.814	1.8923	-28.645
597	Anechoic Chamber Recordings 16	gss	2	0_90__0.08_0.08__1500	2	6	25.0	1	0	-29.116	2.5038	-27.177
597	Anechoic Chamber Recordings 16	gss	2	0_90__0.08_0.08__1500	2	6	25.0	2	0	-30.739	2.0029	-28.614
598	Anechoic Chamber Recordings 16	gss	2	0_90__0.08_0.08__1500	2	6	2.5	1	0	-28.973	3.1768	-27.264
598	Anechoic Chamber Recordings 16	gss	2	0_90__0.08_0.08__1500	2	6	2.5	2	0	-31.523	0.64794	-28.822
599	Anechoic Chamber Recordings 16	gss	2	0_90__0.08_0.08__1500	2	6	5.0	1	0	-28.99	3.1441	-27.271
599	Anechoic Chamber Recordings 16	gss	2	0_90__0.08_0.08__1500	2	6	5.0	2	0	-30.905	1.4808	-28.569
600	Anechoic Chamber Recordings 16	gss	2	0_90__0.08_0.08__1500	2	6	7.5	1	0	-29.012	3.0796	-27.272
600	Anechoic Chamber Recordings 16	gss	2	0_90__0.08_0.08__1500	2	6	7.5	2	0	-30.893	1.5821	-28.599
601	Anechoic Chamber Recordings 16	lcmv	2	0_90__0.08_0.08__1500	2	2	0.0	1	0	-26.07	6.4546	-25.182
601	Anechoic Chamber Recordings 16	lcmv	2	0_90__0.08_0.08__1500	2	2	0.0	2	0	-31.561	-0.34235	-28.372
602	Anechoic Chamber Recordings 16	lcmv	2	0_90__0.08_0.08__1500	2	2	10.0	1	0	-28.655	5.122	-27.489
602	Anechoic Chamber Recordings 16	lcmv	2	0_90__0.08_0.08__1500	2	2	10.0	2	0	-30.575	0.92295	-27.998
603	Anechoic Chamber Recordings 16	lcmv	2	0_90__0.08_0.08__1500	2	2	15.0	1	0	-28.386	5.9123	-27.394
603	Anechoic Chamber Recordings 16	lcmv	2	0_90__0.08_0.08__1500	2	2	15.0	2	0	-31.051	-0.12287	-27.976
604	Anechoic Chamber Recordings 16	lcmv	2	0_90__0.08_0.08__1500	2	2	20.0	1	0	-28.102	6.5339	-27.23
604	Anechoic Chamber Recordings 16	lcmv	2	0_90__0.08_0.08__1500	2	2	20.0	2	0	-29.886	1.9027	-27.721
605	Anechoic Chamber Recordings 16	lcmv	2	0_90__0.08_0.08__1500	2	2	25.0	1	1	-25.207	7.7713	-24.534
605	Anechoic Chamber Recordings 16	lcmv	2	0_90__0.08_0.08__1500	2	2	25.0	2	1	-30.426	1.1647	-27.956
606	Anechoic Chamber Recordings 16	lcmv	2	0_90__0.08_0.08__1500	2	2	2.5	1	0	-25.988	6.5258	-25.113
606	Anechoic Chamber Recordings 16	lcmv	2	0_90__0.08_0.08__1500	2	2	2.5	2	0	-31.31	-0.018215	-28.287
607	Anechoic Chamber Recordings 16	lcmv	2	0_90__0.08_0.08__1500	2	2	5.0	1	0	-25.9	6.4473	-25.011
607	Anechoic Chamber Recordings 16	lcmv	2	0_90__0.08_0.08__1500	2	2	5.0	2	0	-31.056	0.30216	-28.191
608	Anechoic Chamber Recordings 16	lcmv	2	0_90__0.08_0.08__1500	2	2	7.5	1	0	-25.8	6.5585	-24.931
608	Anechoic Chamber Recordings 16	lcmv	2	0_90__0.08_0.08__1500	2	2	7.5	2	0	-30.79	0.64929	-28.089
609	Anechoic Chamber Recordings 16	lcmv	2	0_90__0.08_0.08__1500	2	3	0.0	1	0	-32.274	2.0161	-30.154
609	Anechoic Chamber Recordings 16	lcmv	2	0_90__0.08_0.08__1500	2	3	0.0	2	0	-33.893	0.43985	-31.095
610	Anechoic Chamber Recordings 16	lcmv	2	0_90__0.08_0.08__1500	2	3	10.0	1	0	-31.935	2.2898	-29.919
610	Anechoic Chamber Recordings 16	lcmv	2	0_90__0.08_0.08__1500	2	3	10.0	2	0	-34.069	0.54368	-31.32
611	Anechoic Chamber Recordings 16	lcmv	2	0_90__0.08_0.08__1500	2	3	15.0	1	0	-32.275	2.2308	-30.237
611	Anechoic Chamber Recordings 16	lcmv	2	0_90__0.08_0.08__1500	2	3	15.0	2	0	-34.004	0.81048	-31.378
612	Anechoic Chamber Recordings 16	lcmv	2	0_90__0.08_0.08__1500	2	3	20.0	1	0	-31.015	3.3845	-29.374
612	Anechoic Chamber Recordings 16	lcmv	2	0_90__0.08_0.08__1500	2	3	20.0	2	0	-34.02	-2.3242	-29.691
613	Anechoic Chamber Recordings 16	lcmv	2	0_90__0.08_0.08__1500	2	3	25.0	1	0	-31.586	2.3597	-29.596
613	Anechoic Chamber Recordings 16	lcmv	2	0_90__0.08_0.08__1500	2	3	25.0	2	0	-34.072	0.45972	-31.284
614	Anechoic Chamber Recordings 16	lcmv	2	0_90__0.08_0.08__1500	2	3	2.5	1	0	-32.183	2.1306	-30.107
614	Anechoic Chamber Recordings 16	lcmv	2	0_90__0.08_0.08__1500	2	3	2.5	2	0	-33.958	0.46777	-31.174
615	Anechoic Chamber Recordings 16	lcmv	2	0_90__0.08_0.08__1500	2	3	5.0	1	0	-32.089	2.204	-30.041
615	Anechoic Chamber Recordings 16	lcmv	2	0_90__0.08_0.08__1500	2	3	5.0	2	0	-33.989	0.51545	-31.228
616	Anechoic Chamber Recordings 16	lcmv	2	0_90__0.08_0.08__1500	2	3	7.5	1	1	-32.287	1.6145	-30.008
616	Anechoic Chamber Recordings 16	lcmv	2	0_90__0.08_0.08__1500	2	3	7.5	2	1	-34.009	0.55561	-31.266
617	Anechoic Chamber Recordings 16	lcmv	2	0_90__0.08_0.08__1500	2	4	0.0	1	0	-33.248	-1.5535	-29.389
617	Anechoic Chamber Recordings 16	lcmv	2	0_90__0.08_0.08__1500	2	4	0.0	2	0	-33.306	1.9127	-31.146
618	Anechoic Chamber Recordings 16	lcmv	2	0_90__0.08_0.08__1500	2	4	10.0	1	0	-32.442	1.875	-30.267
618	Anechoic Chamber Recordings 16	lcmv	2	0_90__0.08_0.08__1500	2	4	10.0	2	0	-33.397	1.5402	-31.088
619	Anechoic Chamber Recordings 16	lcmv	2	0_90__0.08_0.08__1500	2	4	15.0	1	0	-32.283	2.2946	-30.269
619	Anechoic Chamber Recordings 16	lcmv	2	0_90__0.08_0.08__1500	2	4	15.0	2	0	-33.342	1.2915	-30.928
620	Anechoic Chamber Recordings 16	lcmv	2	0_90__0.08_0.08__1500	2	4	20.0	1	0	-32.466	0.38214	-29.64
620	Anechoic Chamber Recordings 16	lcmv	2	0_90__0.08_0.08__1500	2	4	20.0	2	0	-33.258	1.1092	-30.766
621	Anechoic Chamber Recordings 16	lcmv	2	0_90__0.08_0.08__1500	2	4	25.0	1	0	-31.731	2.5704	-29.817
621	Anechoic Chamber Recordings 16	lcmv	2	0_90__0.08_0.08__1500	2	4	25.0	2	0	-33.547	-1.0194	-29.995
622	Anechoic Chamber Recordings 16	lcmv	2	0_90__0.08_0.08__1500	2	4	2.5	1	0	-31.634	2.4663	-29.682
622	Anechoic Chamber Recordings 16	lcmv	2	0_90__0.08_0.08__1500	2	4	2.5	2	0	-34.053	-1.2493	-30.371
623	Anechoic Chamber Recordings 16	lcmv	2	0_90__0.08_0.08__1500	2	4	5.0	1	0	-31.688	2.516	-29.754
623	Anechoic Chamber Recordings 16	lcmv	2	0_90__0.08_0.08__1500	2	4	5.0	2	0	-34.108	-1.4158	-30.33
624	Anechoic Chamber Recordings 16	lcmv	2	0_90__0.08_0.08__1500	2	4	7.5	1	0	-32.846	-1.2701	-29.151
624	Anechoic Chamber Recordings 16	lcmv	2	0_90__0.08_0.08__1500	2	4	7.5	2	0	-33.407	1.6571	-31.145
625	Anechoic Chamber Recordings 16	lcmv	2	0_90__0.08_0.08__1500	2	5	0.0	1	0	-32.97	1.5485	-30.664
625	Anechoic Chamber Recordings 16	lcmv	2	0_90__0.08_0.08__1500	2	5	0.0	2	0	-31.128	-0.092085	-28.068
626	Anechoic Chamber Recordings 16	lcmv	2	0_90__0.08_0.08__1500	2	5	10.0	1	0	-32.588	1.8956	-30.422
626	Anechoic Chamber Recordings 16	lcmv	2	0_90__0.08_0.08__1500	2	5	10.0	2	0	-32.52	-1.4637	-28.713
627	Anechoic Chamber Recordings 16	lcmv	2	0_90__0.08_0.08__1500	2	5	15.0	1	0	-32.082	2.9287	-30.292
627	Anechoic Chamber Recordings 16	lcmv	2	0_90__0.08_0.08__1500	2	5	15.0	2	0	-33.363	-2.2134	-29.103
628	Anechoic Chamber Recordings 16	lcmv	2	0_90__0.08_0.08__1500	2	5	20.0	1	0	-31.141	2.9142	-29.346
628	Anechoic Chamber Recordings 16	lcmv	2	0_90__0.08_0.08__1500	2	5	20.0	2	0	-34.265	-1.9457	-30.171
629	Anechoic Chamber Recordings 16	lcmv	2	0_90__0.08_0.08__1500	2	5	25.0	1	0	-31.136	3.3771	-29.492
629	Anechoic Chamber Recordings 16	lcmv	2	0_90__0.08_0.08__1500	2	5	25.0	2	0	-35.118	-3.1645	-30.241
630	Anechoic Chamber Recordings 16	lcmv	2	0_90__0.08_0.08__1500	2	5	2.5	1	0	-32.736	3.0314	-30.981
630	Anechoic Chamber Recordings 16	lcmv	2	0_90__0.08_0.08__1500	2	5	2.5	2	0	-34.478	-1.5739	-30.607
631	Anechoic Chamber Recordings 16	lcmv	2	0_90__0.08_0.08__1500	2	5	5.0	1	0	-32.77	1.7584	-30.549
631	Anechoic Chamber Recordings 16	lcmv	2	0_90__0.08_0.08__1500	2	5	5.0	2	0	-31.603	-0.6501	-28.252
632	Anechoic Chamber Recordings 16	lcmv	2	0_90__0.08_0.08__1500	2	5	7.5	1	0	-32.678	1.8342	-30.487
632	Anechoic Chamber Recordings 16	lcmv	2	0_90__0.08_0.08__1500	2	5	7.5	2	0	-32.028	-1.0337	-28.467
633	Anechoic Chamber Recordings 16	lcmv	2	0_90__0.08_0.08__1500	2	6	0.0	1	10	-32.419	2.8135	-30.591
633	Anechoic Chamber Recordings 16	lcmv	2	0_90__0.08_0.08__1500	2	6	0.0	2	10	-33.895	4.9663	-32.693
634	Anechoic Chamber Recordings 16	lcmv	2	0_90__0.08_0.08__1500	2	6	10.0	1	8	-32.347	2.2057	-30.299
634	Anechoic Chamber Recordings 16	lcmv	2	0_90__0.08_0.08__1500	2	6	10.0	2	8	-32.091	-1.3146	-28.37
635	Anechoic Chamber Recordings 16	lcmv	2	0_90__0.08_0.08__1500	2	6	15.0	1	9	-31.665	2.4295	-29.7
635	Anechoic Chamber Recordings 16	lcmv	2	0_90__0.08_0.08__1500	2	6	15.0	2	9	-32.858	-2.0354	-28.708
636	Anechoic Chamber Recordings 16	lcmv	2	0_90__0.08_0.08__1500	2	6	20.0	1	9	-30.818	2.7276	-28.959
636	Anechoic Chamber Recordings 16	lcmv	2	0_90__0.08_0.08__1500	2	6	20.0	2	9	-34.103	-2.4701	-29.681
637	Anechoic Chamber Recordings 16	lcmv	2	0_90__0.08_0.08__1500	2	6	25.0	1	10	-30.827	3.2347	-29.138
637	Anechoic Chamber Recordings 16	lcmv	2	0_90__0.08_0.08__1500	2	6	25.0	2	10	-34.074	-2.4934	-29.637
638	Anechoic Chamber Recordings 16	lcmv	2	0_90__0.08_0.08__1500	2	6	2.5	1	8	-32.032	1.7881	-29.823
638	Anechoic Chamber Recordings 16	lcmv	2	0_90__0.08_0.08__1500	2	6	2.5	2	8	-31.134	-0.36905	-27.931
639	Anechoic Chamber Recordings 16	lcmv	2	0_90__0.08_0.08__1500	2	6	5.0	1	8	-31.916	1.9527	-29.771
639	Anechoic Chamber Recordings 16	lcmv	2	0_90__0.08_0.08__1500	2	6	5.0	2	8	-31.367	-0.6188	-28.033
640	Anechoic Chamber Recordings 16	lcmv	2	0_90__0.08_0.08__1500	2	6	7.5	1	10	-31.818	2.1084	-29.734
640	Anechoic Chamber Recordings 16	lcmv	2	0_90__0.08_0.08__1500	2	6	7.5	2	10	-31.694	-0.93806	-28.186
641	Anechoic Chamber Recordings 16	mvdr	2	0_90__0.08_0.08__1500	2	2	0.0	1	0	-26.071	6.4547	-25.183
641	Anechoic Chamber Recordings 16	mvdr	2	0_90__0.08_0.08__1500	2	2	0.0	2	0	-31.561	-0.34207	-28.373
642	Anechoic Chamber Recordings 16	mvdr	2	0_90__0.08_0.08__1500	2	2	10.0	1	0	-25.692	6.5665	-24.824
642	Anechoic Chamber Recordings 16	mvdr	2	0_90__0.08_0.08__1500	2	2	10.0	2	0	-30.575	0.9232	-27.998
643	Anechoic Chamber Recordings 16	mvdr	2	0_90__0.08_0.08__1500	2	2	15.0	1	0	-29.36	1.2202	-26.913
643	Anechoic Chamber Recordings 16	mvdr	2	0_90__0.08_0.08__1500	2	2	15.0	2	0	-30.229	1.4027	-27.861
644	Anechoic Chamber Recordings 16	mvdr	2	0_90__0.08_0.08__1500	2	2	20.0	1	0	-25.342	7.5689	-24.639
644	Anechoic Chamber Recordings 16	mvdr	2	0_90__0.08_0.08__1500	2	2	20.0	2	0	-29.886	1.9029	-27.721
645	Anechoic Chamber Recordings 16	mvdr	2	0_90__0.08_0.08__1500	2	2	25.0	1	0	-28.88	2.2167	-26.835
645	Anechoic Chamber Recordings 16	mvdr	2	0_90__0.08_0.08__1500	2	2	25.0	2	0	-29.629	2.2737	-27.606
646	Anechoic Chamber Recordings 16	mvdr	2	0_90__0.08_0.08__1500	2	2	2.5	1	0	-29.889	0.38398	-27.063
646	Anechoic Chamber Recordings 16	mvdr	2	0_90__0.08_0.08__1500	2	2	2.5	2	0	-31.31	-0.017857	-28.287
647	Anechoic Chamber Recordings 16	mvdr	2	0_90__0.08_0.08__1500	2	2	5.0	1	1	-25.9	6.4472	-25.011
647	Anechoic Chamber Recordings 16	mvdr	2	0_90__0.08_0.08__1500	2	2	5.0	2	1	-31.056	0.30225	-28.191
648	Anechoic Chamber Recordings 16	mvdr	2	0_90__0.08_0.08__1500	2	2	7.5	1	3	-25.8	6.5587	-24.931
648	Anechoic Chamber Recordings 16	mvdr	2	0_90__0.08_0.08__1500	2	2	7.5	2	3	-31.499	-1.1172	-27.89
649	Anechoic Chamber Recordings 16	mvdr	2	0_90__0.08_0.08__1500	2	3	0.0	1	0	-32.436	1.2266	-29.994
649	Anechoic Chamber Recordings 16	mvdr	2	0_90__0.08_0.08__1500	2	3	0.0	2	0	-33.887	0.4525	-31.096
650	Anechoic Chamber Recordings 16	mvdr	2	0_90__0.08_0.08__1500	2	3	10.0	1	0	-31.936	2.2929	-29.921
650	Anechoic Chamber Recordings 16	mvdr	2	0_90__0.08_0.08__1500	2	3	10.0	2	0	-34.064	0.55461	-31.32
651	Anechoic Chamber Recordings 16	mvdr	2	0_90__0.08_0.08__1500	2	3	15.0	1	0	-31.184	3.1914	-29.481
651	Anechoic Chamber Recordings 16	mvdr	2	0_90__0.08_0.08__1500	2	3	15.0	2	0	-34.157	-2.3362	-29.82
652	Anechoic Chamber Recordings 16	mvdr	2	0_90__0.08_0.08__1500	2	3	20.0	1	0	-31.679	2.3721	-29.694
652	Anechoic Chamber Recordings 16	mvdr	2	0_90__0.08_0.08__1500	2	3	20.0	2	0	-34.165	0.74065	-31.508
653	Anechoic Chamber Recordings 16	mvdr	2	0_90__0.08_0.08__1500	2	3	25.0	1	0	-31.588	2.362	-29.598
653	Anechoic Chamber Recordings 16	mvdr	2	0_90__0.08_0.08__1500	2	3	25.0	2	0	-34.069	0.46953	-31.286
654	Anechoic Chamber Recordings 16	mvdr	2	0_90__0.08_0.08__1500	2	3	2.5	1	0	-32.185	2.1347	-30.11
654	Anechoic Chamber Recordings 16	mvdr	2	0_90__0.08_0.08__1500	2	3	2.5	2	0	-33.95	0.48216	-31.173
655	Anechoic Chamber Recordings 16	mvdr	2	0_90__0.08_0.08__1500	2	3	5.0	1	0	-32.091	2.2091	-30.044
655	Anechoic Chamber Recordings 16	mvdr	2	0_90__0.08_0.08__1500	2	3	5.0	2	0	-33.983	0.52634	-31.227
656	Anechoic Chamber Recordings 16	mvdr	2	0_90__0.08_0.08__1500	2	3	7.5	1	0	-32.006	2.2341	-29.969
656	Anechoic Chamber Recordings 16	mvdr	2	0_90__0.08_0.08__1500	2	3	7.5	2	0	-34.005	0.56638	-31.267
657	Anechoic Chamber Recordings 16	mvdr	2	0_90__0.08_0.08__1500	2	4	0.0	1	0	-33.252	-1.5497	-29.395
657	Anechoic Chamber Recordings 16	mvdr	2	0_90__0.08_0.08__1500	2	4	0.0	2	0	-33.298	1.933	-31.146
658	Anechoic Chamber Recordings 16	mvdr	2	0_90__0.08_0.08__1500	2	4	10.0	1	0	-31.751	2.5223	-29.82
658	Anechoic Chamber Recordings 16	mvdr	2	0_90__0.08_0.08__1500	2	4	10.0	2	0	-34.293	-1.8343	-30.267
659	Anechoic Chamber Recordings 16	mvdr	2	0_90__0.08_0.08__1500	2	4	15.0	1	0	-32.514	-0.3812	-29.306
659	Anechoic Chamber Recordings 16	mvdr	2	0_90__0.08_0.08__1500	2	4	15.0	2	0	-33.337	1.3045	-30.929
660	Anechoic Chamber Recordings 16	mvdr	2	0_90__0.08_0.08__1500	2	4	20.0	1	0	-32.47	0.39134	-29.649
660	Anechoic Chamber Recordings 16	mvdr	2	0_90__0.08_0.08__1500	2	4	20.0	2	0	-33.254	1.1246	-30.768
661	Anechoic Chamber Recordings 16	mvdr	2	0_90__0.08_0.08__1500	2	4	25.0	1	0	-32.494	1.119	-30.005
661	Anechoic Chamber Recordings 16	mvdr	2	0_90__0.08_0.08__1500	2	4	25.0	2	0	-33.181	0.89337	-30.593
662	Anechoic Chamber Recordings 16	mvdr	2	0_90__0.08_0.08__1500	2	4	2.5	1	0	-33.136	-1.51	-29.302
662	Anechoic Chamber Recordings 16	mvdr	2	0_90__0.08_0.08__1500	2	4	2.5	2	0	-33.361	1.8352	-31.171
663	Anechoic Chamber Recordings 16	mvdr	2	0_90__0.08_0.08__1500	2	4	5.0	1	0	-32.994	-1.4081	-29.22
663	Anechoic Chamber Recordings 16	mvdr	2	0_90__0.08_0.08__1500	2	4	5.0	2	0	-33.393	1.7586	-31.172
664	Anechoic Chamber Recordings 16	mvdr	2	0_90__0.08_0.08__1500	2	4	7.5	1	0	-32.848	-1.2639	-29.156
664	Anechoic Chamber Recordings 16	mvdr	2	0_90__0.08_0.08__1500	2	4	7.5	2	0	-33.401	1.6731	-31.146
665	Anechoic Chamber Recordings 16	mvdr	2	0_90__0.08_0.08__1500	2	5	0.0	1	0	-32.982	1.5229	-30.665
665	Anechoic Chamber Recordings 16	mvdr	2	0_90__0.08_0.08__1500	2	5	0.0	2	0	-31.135	-0.095594	-28.073
666	Anechoic Chamber Recordings 16	mvdr	2	0_90__0.08_0.08__1500	2	5	10.0	1	0	-32.597	1.8743	-30.422
666	Anechoic Chamber Recordings 16	mvdr	2	0_90__0.08_0.08__1500	2	5	10.0	2	0	-32.529	-1.4706	-28.718
667	Anechoic Chamber Recordings 16	mvdr	2	0_90__0.08_0.08__1500	2	5	15.0	1	0	-31.12	2.3003	-29.108
667	Anechoic Chamber Recordings 16	mvdr	2	0_90__0.08_0.08__1500	2	5	15.0	2	0	-34.342	-1.874	-30.292
668	Anechoic Chamber Recordings 16	mvdr	2	0_90__0.08_0.08__1500	2	5	20.0	1	0	-31.143	2.9248	-29.351
668	Anechoic Chamber Recordings 16	mvdr	2	0_90__0.08_0.08__1500	2	5	20.0	2	0	-34.249	-1.9223	-30.17
669	Anechoic Chamber Recordings 16	mvdr	2	0_90__0.08_0.08__1500	2	5	25.0	1	0	-31.138	3.3923	-29.499
669	Anechoic Chamber Recordings 16	mvdr	2	0_90__0.08_0.08__1500	2	5	25.0	2	0	-34.296	5.2595	-33.163
670	Anechoic Chamber Recordings 16	mvdr	2	0_90__0.08_0.08__1500	2	5	2.5	1	0	-32.878	1.6384	-30.609
670	Anechoic Chamber Recordings 16	mvdr	2	0_90__0.08_0.08__1500	2	5	2.5	2	0	-31.325	-0.36072	-28.127
671	Anechoic Chamber Recordings 16	mvdr	2	0_90__0.08_0.08__1500	2	5	5.0	1	0	-32.798	3.0206	-31.039
671	Anechoic Chamber Recordings 16	mvdr	2	0_90__0.08_0.08__1500	2	5	5.0	2	0	-34.464	-1.6453	-30.551
672	Anechoic Chamber Recordings 16	mvdr	2	0_90__0.08_0.08__1500	2	5	7.5	1	0	-32.688	1.8106	-30.488
672	Anechoic Chamber Recordings 16	mvdr	2	0_90__0.08_0.08__1500	2	5	7.5	2	0	-32.035	-1.0385	-28.471
673	Anechoic Chamber Recordings 16	mvdr	2	0_90__0.08_0.08__1500	2	6	0.0	1	6	-30.799	0.19834	-27.883
673	Anechoic Chamber Recordings 16	mvdr	2	0_90__0.08_0.08__1500	2	6	0.0	2	6	-32.599	5.3692	-31.491
674	Anechoic Chamber Recordings 16	mvdr	2	0_90__0.08_0.08__1500	2	6	10.0	1	7	-31.758	2.2178	-29.715
674	Anechoic Chamber Recordings 16	mvdr	2	0_90__0.08_0.08__1500	2	6	10.0	2	7	-31.615	2.1311	-29.539
675	Anechoic Chamber Recordings 16	mvdr	2	0_90__0.08_0.08__1500	2	6	15.0	1	8	-31.672	2.411	-29.701
675	Anechoic Chamber Recordings 16	mvdr	2	0_90__0.08_0.08__1500	2	6	15.0	2	8	-32.869	-2.0465	-28.713
676	Anechoic Chamber Recordings 16	mvdr	2	0_90__0.08_0.08__1500	2	6	20.0	1	2	-30.821	2.7364	-28.965
676	Anechoic Chamber Recordings 16	mvdr	2	0_90__0.08_0.08__1500	2	6	20.0	2	2	-34.094	-2.4542	-29.683
677	Anechoic Chamber Recordings 16	mvdr	2	0_90__0.08_0.08__1500	2	6	25.0	1	7	-30.829	3.2485	-29.145
677	Anechoic Chamber Recordings 16	mvdr	2	0_90__0.08_0.08__1500	2	6	25.0	2	7	-34.925	-1.5432	-31.073
678	Anechoic Chamber Recordings 16	mvdr	2	0_90__0.08_0.08__1500	2	6	2.5	1	7	-32.047	1.764	-29.827
678	Anechoic Chamber Recordings 16	mvdr	2	0_90__0.08_0.08__1500	2	6	2.5	2	7	-31.139	-0.37081	-27.936
679	Anechoic Chamber Recordings 16	mvdr	2	0_90__0.08_0.08__1500	2	6	5.0	1	0	-31.928	1.9328	-29.775
679	Anechoic Chamber Recordings 16	mvdr	2	0_90__0.08_0.08__1500	2	6	5.0	2	0	-31.373	-0.62341	-28.037
680	Anechoic Chamber Recordings 16	mvdr	2	0_90__0.08_0.08__1500	2	6	7.5	1	8	-32.358	3.3731	-30.713
680	Anechoic Chamber Recordings 16	mvdr	2	0_90__0.08_0.08__1500	2	6	7.5	2	8	-33.863	-2.0003	-29.735
681	Anechoic Chamber Recordings 16	phase	2	0_90__0.08_0.08__1500	2	2	0.0	1	0	-29.446	2.7191	-27.583
681	Anechoic Chamber Recordings 16	phase	2	0_90__0.08_0.08__1500	2	2	0.0	2	0	-26.758	7.2475	-26.006
682	Anechoic Chamber Recordings 16	phase	2	0_90__0.08_0.08__1500	2	2	10.0	1	0	-28.428	1.9143	-26.266
682	Anechoic Chamber Recordings 16	phase	2	0_90__0.08_0.08__1500	2	2	10.0	2	0	-26.674	10.057	-26.264
683	Anechoic Chamber Recordings 16	phase	2	0_90__0.08_0.08__1500	2	2	15.0	1	0	-27.702	3.4094	-26.066
683	Anechoic Chamber Recordings 16	phase	2	0_90__0.08_0.08__1500	2	2	15.0	2	0	-26.6	8.878	-26.07
684	Anechoic Chamber Recordings 16	phase	2	0_90__0.08_0.08__1500	2	2	20.0	1	0	-27.62	4.6188	-26.33
684	Anechoic Chamber Recordings 16	phase	2	0_90__0.08_0.08__1500	2	2	20.0	2	0	-26.912	8.6805	-26.359
685	Anechoic Chamber Recordings 16	phase	2	0_90__0.08_0.08__1500	2	2	25.0	1	0	-28.206	4.2868	-26.828
685	Anechoic Chamber Recordings 16	phase	2	0_90__0.08_0.08__1500	2	2	25.0	2	0	-27.047	8.4696	-26.469
686	Anechoic Chamber Recordings 16	phase	2	0_90__0.08_0.08__1500	2	2	2.5	1	0	-29.419	2.7835	-27.578
686	Anechoic Chamber Recordings 16	phase	2	0_90__0.08_0.08__1500	2	2	2.5	2	0	-26.701	8.3192	-26.103
687	Anechoic Chamber Recordings 16	phase	2	0_90__0.08_0.08__1500	2	2	5.0	1	0	-29.22	1.9919	-27.089
687	Anechoic Chamber Recordings 16	phase	2	0_90__0.08_0.08__1500	2	2	5.0	2	0	-26.811	8.9617	-26.291
688	Anechoic Chamber Recordings 16	phase	2	0_90__0.08_0.08__1500	2	2	7.5	1	0	-29.18	1.3989	-26.809
688	Anechoic Chamber Recordings 16	phase	2	0_90__0.08_0.08__1500	2	2	7.5	2	0	-26.745	8.9747	-26.226
689	Anechoic Chamber Recordings 16	phase	2	0_90__0.08_0.08__1500	2	3	0.0	1	0	-28.155	3.9531	-26.684
689	Anechoic Chamber Recordings 16	phase	2	0_90__0.08_0.08__1500	2	3	0.0	2	0	-26.373	9.3102	-25.89
690	Anechoic Chamber Recordings 16	phase	2	0_90__0.08_0.08__1500	2	3	10.0	1	0	-28.24	4.1254	-26.817
690	Anechoic Chamber Recordings 16	phase	2	0_90__0.08_0.08__1500	2	3	10.0	2	0	-26.808	10.384	-26.426
691	Anechoic Chamber Recordings 16	phase	2	0_90__0.08_0.08__1500	2	3	15.0	1	1	-29.129	4.4996	-27.808
691	Anechoic Chamber Recordings 16	phase	2	0_90__0.08_0.08__1500	2	3	15.0	2	1	-27.125	10.975	-26.791
692	Anechoic Chamber Recordings 16	phase	2	0_90__0.08_0.08__1500	2	3	20.0	1	0	-30.002	1.9609	-27.86
692	Anechoic Chamber Recordings 16	phase	2	0_90__0.08_0.08__1500	2	3	20.0	2	0	-27.12	10.696	-26.764
693	Anechoic Chamber Recordings 16	phase	2	0_90__0.08_0.08__1500	2	3	25.0	1	0	-31.381	3.5949	-29.805
693	Anechoic Chamber Recordings 16	phase	2	0_90__0.08_0.08__1500	2	3	25.0	2	0	-27.038	10.955	-26.702
694	Anechoic Chamber Recordings 16	phase	2	0_90__0.08_0.08__1500	2	3	2.5	1	0	-28.005	3.9245	-26.525
694	Anechoic Chamber Recordings 16	phase	2	0_90__0.08_0.08__1500	2	3	2.5	2	0	-26.661	10.327	-26.275
695	Anechoic Chamber Recordings 16	phase	2	0_90__0.08_0.08__1500	2	3	5.0	1	0	-28.056	4.3132	-26.685
695	Anechoic Chamber Recordings 16	phase	2	0_90__0.08_0.08__1500	2	3	5.0	2	0	-26.241	11.444	-25.939
696	Anechoic Chamber Recordings 16	phase	2	0_90__0.08_0.08__1500	2	3	7.5	1	0	-28.158	4.0954	-26.727
696	Anechoic Chamber Recordings 16	phase	2	0_90__0.08_0.08__1500	2	3	7.5	2	0	-26.544	10.913	-26.205
697	Anechoic Chamber Recordings 16	phase	2	0_90__0.08_0.08__1500	2	4	0.0	1	0	-29	3.5814	-27.419
697	Anechoic Chamber Recordings 16	phase	2	0_90__0.08_0.08__1500	2	4	0.0	2	0	-26.605	9.4938	-26.141
698	Anechoic Chamber Recordings 16	phase	2	0_90__0.08_0.08__1500	2	4	10.0	1	0	-30.776	2.882	-28.97
698	Anechoic Chamber Recordings 16	phase	2	0_90__0.08_0.08__1500	2	4	10.0	2	0	-26.253	10.488	-25.88
699	Anechoic Chamber Recordings 16	phase	2	0_90__0.08_0.08__1500	2	4	15.0	1	0	-31.821	2.6192	-29.925
699	Anechoic Chamber Recordings 16	phase	2	0_90__0.08_0.08__1500	2	4	15.0	2	0	-26.753	11.542	-26.458
700	Anechoic Chamber Recordings 16	phase	2	0_90__0.08_0.08__1500	2	4	20.0	1	0	-32.686	2.7713	-30.843
700	Anechoic Chamber Recordings 16	phase	2	0_90__0.08_0.08__1500	2	4	20.0	2	0	-26.658	11.813	-26.38
701	Anechoic Chamber Recordings 16	phase	2	0_90__0.08_0.08__1500	2	4	25.0	1	0	-33.621	1.5449	-31.313
701	Anechoic Chamber Recordings 16	phase	2	0_90__0.08_0.08__1500	2	4	25.0	2	0	-26.548	11.991	-26.281
702	Anechoic Chamber Recordings 16	phase	2	0_90__0.08_0.08__1500	2	4	2.5	1	0	-32.229	1.8526	-30.045
702	Anechoic Chamber Recordings 16	phase	2	0_90__0.08_0.08__1500	2	4	2.5	2	0	-26.674	9.7385	-26.235
703	Anechoic Chamber Recordings 16	phase	2	0_90__0.08_0.08__1500	2	4	5.0	1	0	-30.455	4.5496	-29.148
703	Anechoic Chamber Recordings 16	phase	2	0_90__0.08_0.08__1500	2	4	5.0	2	0	-26.664	9.7048	-26.222
704	Anechoic Chamber Recordings 16	phase	2	0_90__0.08_0.08__1500	2	4	7.5	1	0	-30.227	4.8156	-28.988
704	Anechoic Chamber Recordings 16	phase	2	0_90__0.08_0.08__1500	2	4	7.5	2	0	-26.869	10.478	-26.496
705	Anechoic Chamber Recordings 16	phase	2	0_90__0.08_0.08__1500	2	5	0.0	1	0	-28.338	3.6104	-26.766
705	Anechoic Chamber Recordings 16	phase	2	0_90__0.08_0.08__1500	2	5	0.0	2	0	-27.564	7.733	-26.886
706	Anechoic Chamber Recordings 16	phase	2	0_90__0.08_0.08__1500	2	5	10.0	1	0	-27.309	4.3477	-25.947
706	Anechoic Chamber Recordings 16	phase	2	0_90__0.08_0.08__1500	2	5	10.0	2	0	-27.241	11.499	-26.944
707	Anechoic Chamber Recordings 16	phase	2	0_90__0.08_0.08__1500	2	5	15.0	1	0	-31.015	3.3804	-29.372
707	Anechoic Chamber Recordings 16	phase	2	0_90__0.08_0.08__1500	2	5	15.0	2	0	-26.873	12.394	-26.629
708	Anechoic Chamber Recordings 16	phase	2	0_90__0.08_0.08__1500	2	5	20.0	1	0	-31.163	1.849	-28.977
708	Anechoic Chamber Recordings 16	phase	2	0_90__0.08_0.08__1500	2	5	20.0	2	0	-26.671	12.268	-26.42
709	Anechoic Chamber Recordings 16	phase	2	0_90__0.08_0.08__1500	2	5	25.0	1	0	-33.589	-1.1711	-29.951
709	Anechoic Chamber Recordings 16	phase	2	0_90__0.08_0.08__1500	2	5	25.0	2	0	-26.029	11.203	-25.711
710	Anechoic Chamber Recordings 16	phase	2	0_90__0.08_0.08__1500	2	5	2.5	1	0	-26.899	5.7439	-25.87
710	Anechoic Chamber Recordings 16	phase	2	0_90__0.08_0.08__1500	2	5	2.5	2	0	-27.487	9.4366	-27.018
711	Anechoic Chamber Recordings 16	phase	2	0_90__0.08_0.08__1500	2	5	5.0	1	0	-27.006	5.846	-25.999
711	Anechoic Chamber Recordings 16	phase	2	0_90__0.08_0.08__1500	2	5	5.0	2	0	-32.775	3.7676	-31.251
712	Anechoic Chamber Recordings 16	phase	2	0_90__0.08_0.08__1500	2	5	7.5	1	0	-27.729	4.7112	-26.462
712	Anechoic Chamber Recordings 16	phase	2	0_90__0.08_0.08__1500	2	5	7.5	2	0	-27.391	10.332	-27.006
713	Anechoic Chamber Recordings 16	phase	2	0_90__0.08_0.08__1500	2	6	0.0	1	0	-30.127	3.6275	-28.561
713	Anechoic Chamber Recordings 16	phase	2	0_90__0.08_0.08__1500	2	6	0.0	2	0	-23.905	11.477	-23.605
714	Anechoic Chamber Recordings 16	phase	2	0_90__0.08_0.08__1500	2	6	10.0	1	0	-28.769	3.9413	-27.295
714	Anechoic Chamber Recordings 16	phase	2	0_90__0.08_0.08__1500	2	6	10.0	2	0	-27.629	8.6368	-27.071
715	Anechoic Chamber Recordings 16	phase	2	0_90__0.08_0.08__1500	2	6	15.0	1	0	-30.793	3.0095	-29.03
715	Anechoic Chamber Recordings 16	phase	2	0_90__0.08_0.08__1500	2	6	15.0	2	0	-27.196	11.089	-26.87
716	Anechoic Chamber Recordings 16	phase	2	0_90__0.08_0.08__1500	2	6	20.0	1	0	-34.572	0.63616	-31.867
716	Anechoic Chamber Recordings 16	phase	2	0_90__0.08_0.08__1500	2	6	20.0	2	0	-26.863	12.642	-26.632
717	Anechoic Chamber Recordings 16	phase	2	0_90__0.08_0.08__1500	2	6	25.0	1	1	-35.384	-0.097231	-32.323
717	Anechoic Chamber Recordings 16	phase	2	0_90__0.08_0.08__1500	2	6	25.0	2	1	-26.698	12.565	-26.464
718	Anechoic Chamber Recordings 16	phase	2	0_90__0.08_0.08__1500	2	6	2.5	1	2	-23.666	10.955	-23.329
718	Anechoic Chamber Recordings 16	phase	2	0_90__0.08_0.08__1500	2	6	2.5	2	2	-28.04	6.3595	-27.135
719	Anechoic Chamber Recordings 16	phase	2	0_90__0.08_0.08__1500	2	6	5.0	1	0	-23.641	11.335	-23.332
719	Anechoic Chamber Recordings 16	phase	2	0_90__0.08_0.08__1500	2	6	5.0	2	0	-27.943	6.314	-27.03
720	Anechoic Chamber Recordings 16	phase	2	0_90__0.08_0.08__1500	2	6	7.5	1	0	-26.532	7.5097	-25.821
720	Anechoic Chamber Recordings 16	phase	2	0_90__0.08_0.08__1500	2	6	7.5	2	0	-27.773	7.1199	-27.001
721	Anechoic Chamber Recordings 16	das	2	0_90__0.08_0.08__1500	3	2	0.0	1	0	-6.998	14.008	-6.7941
721	Anechoic Chamber Recordings 16	das	2	0_90__0.08_0.08__1500	3	2	0.0	2	0	-29.083	-9.0264	-19.502
722	Anechoic Chamber Recordings 16	das	2	0_90__0.08_0.08__1500	3	2	10.0	1	0	-19.667	10.29	-19.275
722	Anechoic Chamber Recordings 16	das	2	0_90__0.08_0.08__1500	3	2	10.0	2	0	-28.341	-8.044	-19.624
723	Anechoic Chamber Recordings 16	das	2	0_90__0.08_0.08__1500	3	2	15.0	1	0	-19.583	10.716	-19.225
723	Anechoic Chamber Recordings 16	das	2	0_90__0.08_0.08__1500	3	2	15.0	2	0	-28.052	-7.6615	-19.664
724	Anechoic Chamber Recordings 16	das	2	0_90__0.08_0.08__1500	3	2	20.0	1	0	-19.508	11.16	-19.184
724	Anechoic Chamber Recordings 16	das	2	0_90__0.08_0.08__1500	3	2	20.0	2	0	-27.81	-7.3275	-19.706
725	Anechoic Chamber Recordings 16	das	2	0_90__0.08_0.08__1500	3	2	25.0	1	0	-19.439	11.623	-19.146
725	Anechoic Chamber Recordings 16	das	2	0_90__0.08_0.08__1500	3	2	25.0	2	0	-27.613	-7.0389	-19.752
726	Anechoic Chamber Recordings 16	das	2	0_90__0.08_0.08__1500	3	2	2.5	1	0	-19.771	9.7227	-19.326
726	Anechoic Chamber Recordings 16	das	2	0_90__0.08_0.08__1500	3	2	2.5	2	0	-28.879	-8.7584	-19.536
727	Anechoic Chamber Recordings 16	das	2	0_90__0.08_0.08__1500	3	2	5.0	1	0	-19.741	9.9001	-19.313
727	Anechoic Chamber Recordings 16	das	2	0_90__0.08_0.08__1500	3	2	5.0	2	0	-28.686	-8.501	-19.569
728	Anechoic Chamber Recordings 16	das	2	0_90__0.08_0.08__1500	3	2	7.5	1	0	-19.707	10.089	-19.296
728	Anechoic Chamber Recordings 16	das	2	0_90__0.08_0.08__1500	3	2	7.5	2	0	-28.506	-8.2619	-19.599
729	Anechoic Chamber Recordings 16	das	2	0_90__0.08_0.08__1500	3	3	0.0	1	0	-20.291	8.6638	-19.732
729	Anechoic Chamber Recordings 16	das	2	0_90__0.08_0.08__1500	3	3	0.0	2	0	-27.202	-5.8286	-20.333
730	Anechoic Chamber Recordings 16	das	2	0_90__0.08_0.08__1500	3	3	10.0	1	0	-20.248	9.0778	-19.737
730	Anechoic Chamber Recordings 16	das	2	0_90__0.08_0.08__1500	3	3	10.0	2	0	-26.989	-5.5696	-20.324
731	Anechoic Chamber Recordings 16	das	2	0_90__0.08_0.08__1500	3	3	15.0	1	0	-20.235	9.299	-19.748
731	Anechoic Chamber Recordings 16	das	2	0_90__0.08_0.08__1500	3	3	15.0	2	0	-26.927	-5.506	-20.313
732	Anechoic Chamber Recordings 16	das	2	0_90__0.08_0.08__1500	3	3	20.0	1	0	-7.5785	12.108	-7.2722
732	Anechoic Chamber Recordings 16	das	2	0_90__0.08_0.08__1500	3	3	20.0	2	0	-26.899	-5.4881	-20.298
733	Anechoic Chamber Recordings 16	das	2	0_90__0.08_0.08__1500	3	3	25.0	1	0	-20.251	9.6345	-19.798
733	Anechoic Chamber Recordings 16	das	2	0_90__0.08_0.08__1500	3	3	25.0	2	0	-26.905	-5.4976	-20.297
734	Anechoic Chamber Recordings 16	das	2	0_90__0.08_0.08__1500	3	3	2.5	1	0	-20.28	8.762	-19.732
734	Anechoic Chamber Recordings 16	das	2	0_90__0.08_0.08__1500	3	3	2.5	2	0	-27.129	-5.7353	-20.335
735	Anechoic Chamber Recordings 16	das	2	0_90__0.08_0.08__1500	3	3	5.0	1	0	-20.268	8.864	-19.733
735	Anechoic Chamber Recordings 16	das	2	0_90__0.08_0.08__1500	3	3	5.0	2	0	-27.073	-5.6677	-20.332
736	Anechoic Chamber Recordings 16	das	2	0_90__0.08_0.08__1500	3	3	7.5	1	0	-20.258	8.9693	-19.734
736	Anechoic Chamber Recordings 16	das	2	0_90__0.08_0.08__1500	3	3	7.5	2	0	-27.028	-5.6148	-20.328
737	Anechoic Chamber Recordings 16	das	2	0_90__0.08_0.08__1500	3	4	0.0	1	0	-19.706	11.8	-19.425
737	Anechoic Chamber Recordings 16	das	2	0_90__0.08_0.08__1500	3	4	0.0	2	0	-27.626	-6.263	-20.409
738	Anechoic Chamber Recordings 16	das	2	0_90__0.08_0.08__1500	3	4	10.0	1	0	-19.801	11.699	-19.514
738	Anechoic Chamber Recordings 16	das	2	0_90__0.08_0.08__1500	3	4	10.0	2	0	-27.481	-6.0266	-20.455
739	Anechoic Chamber Recordings 16	das	2	0_90__0.08_0.08__1500	3	4	15.0	1	0	-19.855	11.565	-19.559
739	Anechoic Chamber Recordings 16	das	2	0_90__0.08_0.08__1500	3	4	15.0	2	0	-27.47	-6.0084	-20.459
740	Anechoic Chamber Recordings 16	das	2	0_90__0.08_0.08__1500	3	4	20.0	1	0	-19.912	11.388	-19.604
740	Anechoic Chamber Recordings 16	das	2	0_90__0.08_0.08__1500	3	4	20.0	2	0	-27.515	-6.0622	-20.461
741	Anechoic Chamber Recordings 16	das	2	0_90__0.08_0.08__1500	3	4	25.0	1	0	-19.982	11.151	-19.657
741	Anechoic Chamber Recordings 16	das	2	0_90__0.08_0.08__1500	3	4	25.0	2	0	-27.602	-6.1659	-20.464
742	Anechoic Chamber Recordings 16	das	2	0_90__0.08_0.08__1500	3	4	2.5	1	0	-19.727	11.802	-19.446
742	Anechoic Chamber Recordings 16	das	2	0_90__0.08_0.08__1500	3	4	2.5	2	0	-27.572	-6.181	-20.422
743	Anechoic Chamber Recordings 16	das	2	0_90__0.08_0.08__1500	3	4	5.0	1	0	-21.401	6.0644	-20.433
743	Anechoic Chamber Recordings 16	das	2	0_90__0.08_0.08__1500	3	4	5.0	2	0	-28.219	-5.3466	-21.737
744	Anechoic Chamber Recordings 16	das	2	0_90__0.08_0.08__1500	3	4	7.5	1	0	-19.774	11.75	-19.49
744	Anechoic Chamber Recordings 16	das	2	0_90__0.08_0.08__1500	3	4	7.5	2	0	-27.503	-6.0673	-20.445
745	Anechoic Chamber Recordings 16	das	2	0_90__0.08_0.08__1500	3	5	0.0	1	0	-19.953	10.448	-19.574
745	Anechoic Chamber Recordings 16	das	2	0_90__0.08_0.08__1500	3	5	0.0	2	0	-26.679	-4.667	-20.709
746	Anechoic Chamber Recordings 16	das	2	0_90__0.08_0.08__1500	3	5	10.0	1	0	-20.039	10.509	-19.665
746	Anechoic Chamber Recordings 16	das	2	0_90__0.08_0.08__1500	3	5	10.0	2	0	-26.843	-4.9513	-20.658
747	Anechoic Chamber Recordings 16	das	2	0_90__0.08_0.08__1500	3	5	15.0	1	0	-7.5293	12.81	-7.2672
747	Anechoic Chamber Recordings 16	das	2	0_90__0.08_0.08__1500	3	5	15.0	2	0	-27.004	-5.2038	-20.627
748	Anechoic Chamber Recordings 16	das	2	0_90__0.08_0.08__1500	3	5	20.0	1	0	-7.6044	12.437	-7.3202
748	Anechoic Chamber Recordings 16	das	2	0_90__0.08_0.08__1500	3	5	20.0	2	0	-27.225	-5.5068	-20.612
749	Anechoic Chamber Recordings 16	das	2	0_90__0.08_0.08__1500	3	5	25.0	1	0	-20.299	9.9329	-19.875
749	Anechoic Chamber Recordings 16	das	2	0_90__0.08_0.08__1500	3	5	25.0	2	0	-27.482	-5.8498	-20.598
750	Anechoic Chamber Recordings 16	das	2	0_90__0.08_0.08__1500	3	5	2.5	1	0	-19.969	10.494	-19.594
750	Anechoic Chamber Recordings 16	das	2	0_90__0.08_0.08__1500	3	5	2.5	2	0	-26.696	-4.7068	-20.696
751	Anechoic Chamber Recordings 16	das	2	0_90__0.08_0.08__1500	3	5	5.0	1	0	-7.4272	13.142	-7.1832
751	Anechoic Chamber Recordings 16	das	2	0_90__0.08_0.08__1500	3	5	5.0	2	0	-26.73	-4.7746	-20.679
752	Anechoic Chamber Recordings 16	das	2	0_90__0.08_0.08__1500	3	5	7.5	1	0	-20.013	10.524	-19.64
752	Anechoic Chamber Recordings 16	das	2	0_90__0.08_0.08__1500	3	5	7.5	2	0	-26.781	-4.8583	-20.667
753	Anechoic Chamber Recordings 16	das	2	0_90__0.08_0.08__1500	3	6	0.0	1	0	-11.019	9.2066	-10.485
753	Anechoic Chamber Recordings 16	das	2	0_90__0.08_0.08__1500	3	6	0.0	2	0	-25.646	-2.6763	-21.073
754	Anechoic Chamber Recordings 16	das	2	0_90__0.08_0.08__1500	3	6	10.0	1	0	-20.42	9.4185	-19.945
754	Anechoic Chamber Recordings 16	das	2	0_90__0.08_0.08__1500	3	6	10.0	2	0	-25.735	-2.8631	-21.039
755	Anechoic Chamber Recordings 16	das	2	0_90__0.08_0.08__1500	3	6	15.0	1	0	-20.572	8.9738	-20.049
755	Anechoic Chamber Recordings 16	das	2	0_90__0.08_0.08__1500	3	6	15.0	2	0	-25.83	-3.027	-21.025
756	Anechoic Chamber Recordings 16	das	2	0_90__0.08_0.08__1500	3	6	20.0	1	0	-23.469	3.2674	-21.783
756	Anechoic Chamber Recordings 16	das	2	0_90__0.08_0.08__1500	3	6	20.0	2	0	-25.96	-3.2071	-21.033
757	Anechoic Chamber Recordings 16	das	2	0_90__0.08_0.08__1500	3	6	25.0	1	0	-20.99	7.8574	-20.326
757	Anechoic Chamber Recordings 16	das	2	0_90__0.08_0.08__1500	3	6	25.0	2	0	-26.105	-3.4081	-21.041
758	Anechoic Chamber Recordings 16	das	2	0_90__0.08_0.08__1500	3	6	2.5	1	0	-7.6255	12.023	-7.3138
758	Anechoic Chamber Recordings 16	das	2	0_90__0.08_0.08__1500	3	6	2.5	2	0	-14.244	-2.3688	-9.5978
759	Anechoic Chamber Recordings 16	das	2	0_90__0.08_0.08__1500	3	6	5.0	1	0	-20.28	9.8228	-19.845
759	Anechoic Chamber Recordings 16	das	2	0_90__0.08_0.08__1500	3	6	5.0	2	0	-25.669	-2.7422	-21.052
760	Anechoic Chamber Recordings 16	das	2	0_90__0.08_0.08__1500	3	6	7.5	1	0	-20.346	9.6202	-19.892
760	Anechoic Chamber Recordings 16	das	2	0_90__0.08_0.08__1500	3	6	7.5	2	0	-25.698	-2.7993	-21.044
761	Anechoic Chamber Recordings 16	gsc	2	0_90__0.08_0.08__1500	3	2	0.0	1	0	-20.04	8.4685	-19.456
761	Anechoic Chamber Recordings 16	gsc	2	0_90__0.08_0.08__1500	3	2	0.0	2	0	-26.679	-5.4435	-20.112
762	Anechoic Chamber Recordings 16	gsc	2	0_90__0.08_0.08__1500	3	2	10.0	1	0	-20.716	6.7228	-19.871
762	Anechoic Chamber Recordings 16	gsc	2	0_90__0.08_0.08__1500	3	2	10.0	2	0	-27.403	-6.5039	-19.987
763	Anechoic Chamber Recordings 16	gsc	2	0_90__0.08_0.08__1500	3	2	15.0	1	0	-20.423	7.5266	-19.71
763	Anechoic Chamber Recordings 16	gsc	2	0_90__0.08_0.08__1500	3	2	15.0	2	0	-26.912	-5.5928	-20.229
764	Anechoic Chamber Recordings 16	gsc	2	0_90__0.08_0.08__1500	3	2	20.0	1	0	-20.154	8.3717	-19.558
764	Anechoic Chamber Recordings 16	gsc	2	0_90__0.08_0.08__1500	3	2	20.0	2	0	-26.509	-4.7903	-20.445
765	Anechoic Chamber Recordings 16	gsc	2	0_90__0.08_0.08__1500	3	2	25.0	1	0	-19.91	9.2417	-19.416
765	Anechoic Chamber Recordings 16	gsc	2	0_90__0.08_0.08__1500	3	2	25.0	2	0	-26.191	-4.1009	-20.636
766	Anechoic Chamber Recordings 16	gsc	2	0_90__0.08_0.08__1500	3	2	2.5	1	0	-20.239	7.9438	-19.586
766	Anechoic Chamber Recordings 16	gsc	2	0_90__0.08_0.08__1500	3	2	2.5	2	0	-26.868	-5.7435	-20.064
767	Anechoic Chamber Recordings 16	gsc	2	0_90__0.08_0.08__1500	3	2	5.0	1	0	-20.451	7.4247	-19.721
767	Anechoic Chamber Recordings 16	gsc	2	0_90__0.08_0.08__1500	3	2	5.0	2	0	-27.074	-6.0703	-20.01
768	Anechoic Chamber Recordings 16	gsc	2	0_90__0.08_0.08__1500	3	2	7.5	1	0	-20.858	6.3499	-19.945
768	Anechoic Chamber Recordings 16	gsc	2	0_90__0.08_0.08__1500	3	2	7.5	2	0	-16.528	-6.3985	-8.7901
769	Anechoic Chamber Recordings 16	gsc	2	0_90__0.08_0.08__1500	3	3	0.0	1	0	-20.744	7.3391	-20.002
769	Anechoic Chamber Recordings 16	gsc	2	0_90__0.08_0.08__1500	3	3	0.0	2	0	-25.202	-2.0198	-21.044
770	Anechoic Chamber Recordings 16	gsc	2	0_90__0.08_0.08__1500	3	3	10.0	1	0	-20.524	8.5703	-19.954
770	Anechoic Chamber Recordings 16	gsc	2	0_90__0.08_0.08__1500	3	3	10.0	2	0	-24.751	-0.43609	-21.501
771	Anechoic Chamber Recordings 16	gsc	2	0_90__0.08_0.08__1500	3	3	15.0	1	0	-20.421	9.2711	-19.931
771	Anechoic Chamber Recordings 16	gsc	2	0_90__0.08_0.08__1500	3	3	15.0	2	0	-24.633	0.016514	-21.616
772	Anechoic Chamber Recordings 16	gsc	2	0_90__0.08_0.08__1500	3	3	20.0	1	0	-20.333	9.9553	-19.911
772	Anechoic Chamber Recordings 16	gsc	2	0_90__0.08_0.08__1500	3	3	20.0	2	0	-24.561	0.33424	-21.7
773	Anechoic Chamber Recordings 16	gsc	2	0_90__0.08_0.08__1500	3	3	25.0	1	0	-20.262	10.554	-19.892
773	Anechoic Chamber Recordings 16	gsc	2	0_90__0.08_0.08__1500	3	3	25.0	2	0	-24.551	0.52776	-21.783
774	Anechoic Chamber Recordings 16	gsc	2	0_90__0.08_0.08__1500	3	3	2.5	1	0	-20.693	7.6159	-19.993
774	Anechoic Chamber Recordings 16	gsc	2	0_90__0.08_0.08__1500	3	3	2.5	2	0	-25.055	-1.5404	-21.187
775	Anechoic Chamber Recordings 16	gsc	2	0_90__0.08_0.08__1500	3	3	5.0	1	0	-20.638	7.915	-19.981
775	Anechoic Chamber Recordings 16	gsc	2	0_90__0.08_0.08__1500	3	3	5.0	2	0	-24.932	-1.108	-21.314
776	Anechoic Chamber Recordings 16	gsc	2	0_90__0.08_0.08__1500	3	3	7.5	1	0	-20.58	8.236	-19.967
776	Anechoic Chamber Recordings 16	gsc	2	0_90__0.08_0.08__1500	3	3	7.5	2	0	-24.83	-0.73987	-21.417
777	Anechoic Chamber Recordings 16	gsc	2	0_90__0.08_0.08__1500	3	4	0.0	1	0	-20.058	10.132	-19.652
777	Anechoic Chamber Recordings 16	gsc	2	0_90__0.08_0.08__1500	3	4	0.0	2	0	-25.277	-0.76281	-21.853
778	Anechoic Chamber Recordings 16	gsc	2	0_90__0.08_0.08__1500	3	4	10.0	1	0	-20.058	11.154	-19.733
778	Anechoic Chamber Recordings 16	gsc	2	0_90__0.08_0.08__1500	3	4	10.0	2	0	-24.901	0.82067	-22.27
779	Anechoic Chamber Recordings 16	gsc	2	0_90__0.08_0.08__1500	3	4	15.0	1	0	-20.044	11.588	-19.749
779	Anechoic Chamber Recordings 16	gsc	2	0_90__0.08_0.08__1500	3	4	15.0	2	0	-24.793	1.2241	-22.341
780	Anechoic Chamber Recordings 16	gsc	2	0_90__0.08_0.08__1500	3	4	20.0	1	0	-20.009	11.941	-19.737
780	Anechoic Chamber Recordings 16	gsc	2	0_90__0.08_0.08__1500	3	4	20.0	2	0	-24.743	1.3786	-22.357
781	Anechoic Chamber Recordings 16	gsc	2	0_90__0.08_0.08__1500	3	4	25.0	1	0	-20.004	12.105	-19.742
781	Anechoic Chamber Recordings 16	gsc	2	0_90__0.08_0.08__1500	3	4	25.0	2	0	-24.729	1.3862	-22.346
782	Anechoic Chamber Recordings 16	gsc	2	0_90__0.08_0.08__1500	3	4	2.5	1	0	-20.055	10.394	-19.672
782	Anechoic Chamber Recordings 16	gsc	2	0_90__0.08_0.08__1500	3	4	2.5	2	0	-25.156	-0.27926	-21.989
783	Anechoic Chamber Recordings 16	gsc	2	0_90__0.08_0.08__1500	3	4	5.0	1	0	-20.058	10.651	-19.696
783	Anechoic Chamber Recordings 16	gsc	2	0_90__0.08_0.08__1500	3	4	5.0	2	0	-25.054	0.12822	-22.094
784	Anechoic Chamber Recordings 16	gsc	2	0_90__0.08_0.08__1500	3	4	7.5	1	0	-20.057	10.913	-19.715
784	Anechoic Chamber Recordings 16	gsc	2	0_90__0.08_0.08__1500	3	4	7.5	2	0	-24.969	0.48778	-22.183
785	Anechoic Chamber Recordings 16	gsc	2	0_90__0.08_0.08__1500	3	5	0.0	1	0	-19.954	10.498	-19.579
785	Anechoic Chamber Recordings 16	gsc	2	0_90__0.08_0.08__1500	3	5	0.0	2	0	-24.609	0.82765	-21.98
786	Anechoic Chamber Recordings 16	gsc	2	0_90__0.08_0.08__1500	3	5	10.0	1	0	-20.058	11.042	-19.726
786	Anechoic Chamber Recordings 16	gsc	2	0_90__0.08_0.08__1500	3	5	10.0	2	0	-24.587	1.9062	-22.416
787	Anechoic Chamber Recordings 16	gsc	2	0_90__0.08_0.08__1500	3	5	15.0	1	0	-20.105	11.191	-19.784
787	Anechoic Chamber Recordings 16	gsc	2	0_90__0.08_0.08__1500	3	5	15.0	2	0	-24.646	2.03	-22.523
788	Anechoic Chamber Recordings 16	gsc	2	0_90__0.08_0.08__1500	3	5	20.0	1	0	-20.182	11.143	-19.857
788	Anechoic Chamber Recordings 16	gsc	2	0_90__0.08_0.08__1500	3	5	20.0	2	0	-24.734	2.0565	-22.622
789	Anechoic Chamber Recordings 16	gsc	2	0_90__0.08_0.08__1500	3	5	25.0	1	0	-20.308	10.926	-19.967
789	Anechoic Chamber Recordings 16	gsc	2	0_90__0.08_0.08__1500	3	5	25.0	2	0	-16.559	2.7076	-14.643
790	Anechoic Chamber Recordings 16	gsc	2	0_90__0.08_0.08__1500	3	5	2.5	1	0	-19.982	10.655	-19.62
790	Anechoic Chamber Recordings 16	gsc	2	0_90__0.08_0.08__1500	3	5	2.5	2	0	-24.568	1.1871	-22.099
791	Anechoic Chamber Recordings 16	gsc	2	0_90__0.08_0.08__1500	3	5	5.0	1	1	-20.012	10.792	-19.661
791	Anechoic Chamber Recordings 16	gsc	2	0_90__0.08_0.08__1500	3	5	5.0	2	1	-24.551	1.4888	-22.211
792	Anechoic Chamber Recordings 16	gsc	2	0_90__0.08_0.08__1500	3	5	7.5	1	0	-20.038	10.92	-19.697
792	Anechoic Chamber Recordings 16	gsc	2	0_90__0.08_0.08__1500	3	5	7.5	2	0	-24.562	1.7126	-22.314
793	Anechoic Chamber Recordings 16	gsc	2	0_90__0.08_0.08__1500	3	6	0.0	1	0	-9.7388	12.642	-9.4835
793	Anechoic Chamber Recordings 16	gsc	2	0_90__0.08_0.08__1500	3	6	0.0	2	0	-24.121	1.2022	-21.658
794	Anechoic Chamber Recordings 16	gsc	2	0_90__0.08_0.08__1500	3	6	10.0	1	0	-20.077	11.356	-19.767
794	Anechoic Chamber Recordings 16	gsc	2	0_90__0.08_0.08__1500	3	6	10.0	2	0	-24.05	1.6355	-21.769
795	Anechoic Chamber Recordings 16	gsc	2	0_90__0.08_0.08__1500	3	6	15.0	1	0	-20.248	10.424	-19.868
795	Anechoic Chamber Recordings 16	gsc	2	0_90__0.08_0.08__1500	3	6	15.0	2	0	-24.043	1.5711	-21.736
796	Anechoic Chamber Recordings 16	gsc	2	0_90__0.08_0.08__1500	3	6	20.0	1	0	-20.494	9.5891	-20.037
796	Anechoic Chamber Recordings 16	gsc	2	0_90__0.08_0.08__1500	3	6	20.0	2	0	-24.11	1.511	-21.778
797	Anechoic Chamber Recordings 16	gsc	2	0_90__0.08_0.08__1500	3	6	25.0	1	0	-20.773	8.8057	-20.231
797	Anechoic Chamber Recordings 16	gsc	2	0_90__0.08_0.08__1500	3	6	25.0	2	0	-24.213	1.3485	-21.812
798	Anechoic Chamber Recordings 16	gsc	2	0_90__0.08_0.08__1500	3	6	2.5	1	0	-19.845	13.212	-19.64
798	Anechoic Chamber Recordings 16	gsc	2	0_90__0.08_0.08__1500	3	6	2.5	2	0	-24.083	1.4258	-21.715
799	Anechoic Chamber Recordings 16	gsc	2	0_90__0.08_0.08__1500	3	6	5.0	1	0	-23.621	9.6817	-23.175
799	Anechoic Chamber Recordings 16	gsc	2	0_90__0.08_0.08__1500	3	6	5.0	2	0	-24.057	1.558	-21.744
800	Anechoic Chamber Recordings 16	gsc	2	0_90__0.08_0.08__1500	3	6	7.5	1	0	-19.989	11.898	-19.714
800	Anechoic Chamber Recordings 16	gsc	2	0_90__0.08_0.08__1500	3	6	7.5	2	0	-24.053	1.6083	-21.761
801	Anechoic Chamber Recordings 16	gss	2	0_90__0.08_0.08__1500	3	2	0.0	1	0	-21.18	7.7264	-20.497
801	Anechoic Chamber Recordings 16	gss	2	0_90__0.08_0.08__1500	3	2	0.0	2	0	-28.585	-7.3829	-20.44
802	Anechoic Chamber Recordings 16	gss	2	0_90__0.08_0.08__1500	3	2	10.0	1	0	-20.979	8.5743	-20.409
802	Anechoic Chamber Recordings 16	gss	2	0_90__0.08_0.08__1500	3	2	10.0	2	0	-27.806	-6.2996	-20.56
803	Anechoic Chamber Recordings 16	gss	2	0_90__0.08_0.08__1500	3	2	15.0	1	0	-20.851	9.0566	-20.338
803	Anechoic Chamber Recordings 16	gss	2	0_90__0.08_0.08__1500	3	2	15.0	2	0	-27.498	-5.8776	-20.592
804	Anechoic Chamber Recordings 16	gss	2	0_90__0.08_0.08__1500	3	2	20.0	1	0	-20.736	9.5575	-20.276
804	Anechoic Chamber Recordings 16	gss	2	0_90__0.08_0.08__1500	3	2	20.0	2	0	-27.24	-5.5073	-20.626
805	Anechoic Chamber Recordings 16	gss	2	0_90__0.08_0.08__1500	3	2	25.0	1	0	-20.63	10.114	-20.223
805	Anechoic Chamber Recordings 16	gss	2	0_90__0.08_0.08__1500	3	2	25.0	2	0	-27.033	-5.1878	-20.668
806	Anechoic Chamber Recordings 16	gss	2	0_90__0.08_0.08__1500	3	2	2.5	1	0	-21.138	7.9148	-20.482
806	Anechoic Chamber Recordings 16	gss	2	0_90__0.08_0.08__1500	3	2	2.5	2	0	-28.37	-7.0862	-20.475
807	Anechoic Chamber Recordings 16	gss	2	0_90__0.08_0.08__1500	3	2	5.0	1	1	-21.091	8.1198	-20.463
807	Anechoic Chamber Recordings 16	gss	2	0_90__0.08_0.08__1500	3	2	5.0	2	1	-28.166	-6.8015	-20.509
808	Anechoic Chamber Recordings 16	gss	2	0_90__0.08_0.08__1500	3	2	7.5	1	0	-21.038	8.3409	-20.439
808	Anechoic Chamber Recordings 16	gss	2	0_90__0.08_0.08__1500	3	2	7.5	2	0	-27.979	-6.5391	-20.538
809	Anechoic Chamber Recordings 16	gss	2	0_90__0.08_0.08__1500	3	3	0.0	1	0	-22.377	6.5303	-21.499
809	Anechoic Chamber Recordings 16	gss	2	0_90__0.08_0.08__1500	3	3	0.0	2	0	-26.57	-3.3056	-21.58
810	Anechoic Chamber Recordings 16	gss	2	0_90__0.08_0.08__1500	3	3	10.0	1	0	-22.307	6.9782	-21.508
810	Anechoic Chamber Recordings 16	gss	2	0_90__0.08_0.08__1500	3	3	10.0	2	0	-26.366	-3.0701	-21.534
811	Anechoic Chamber Recordings 16	gss	2	0_90__0.08_0.08__1500	3	3	15.0	1	0	-22.267	7.2285	-21.509
811	Anechoic Chamber Recordings 16	gss	2	0_90__0.08_0.08__1500	3	3	15.0	2	0	-26.301	-3.0343	-21.493
812	Anechoic Chamber Recordings 16	gss	2	0_90__0.08_0.08__1500	3	3	20.0	1	1	-22.268	7.4158	-21.54
812	Anechoic Chamber Recordings 16	gss	2	0_90__0.08_0.08__1500	3	3	20.0	2	1	-26.258	-3.0307	-21.453
813	Anechoic Chamber Recordings 16	gss	2	0_90__0.08_0.08__1500	3	3	25.0	1	0	-22.295	7.521	-21.583
813	Anechoic Chamber Recordings 16	gss	2	0_90__0.08_0.08__1500	3	3	25.0	2	0	-26.26	-3.0372	-21.45
814	Anechoic Chamber Recordings 16	gss	2	0_90__0.08_0.08__1500	3	3	2.5	1	0	-22.365	6.6332	-21.507
814	Anechoic Chamber Recordings 16	gss	2	0_90__0.08_0.08__1500	3	3	2.5	2	0	-26.669	-1.0339	-23.099
815	Anechoic Chamber Recordings 16	gss	2	0_90__0.08_0.08__1500	3	3	5.0	1	0	-22.351	6.7406	-21.511
815	Anechoic Chamber Recordings 16	gss	2	0_90__0.08_0.08__1500	3	3	5.0	2	0	-26.443	-3.1464	-21.56
816	Anechoic Chamber Recordings 16	gss	2	0_90__0.08_0.08__1500	3	3	7.5	1	0	-22.331	6.8555	-21.511
816	Anechoic Chamber Recordings 16	gss	2	0_90__0.08_0.08__1500	3	3	7.5	2	0	-26.402	-3.1024	-21.548
817	Anechoic Chamber Recordings 16	gss	2	0_90__0.08_0.08__1500	3	4	0.0	1	0	-23.906	7.2825	-23.158
817	Anechoic Chamber Recordings 16	gss	2	0_90__0.08_0.08__1500	3	4	0.0	2	0	-26.826	-2.9693	-22.064
818	Anechoic Chamber Recordings 16	gss	2	0_90__0.08_0.08__1500	3	4	10.0	1	0	-22.299	9.5217	-21.836
818	Anechoic Chamber Recordings 16	gss	2	0_90__0.08_0.08__1500	3	4	10.0	2	0	-27.439	-1.6619	-23.508
819	Anechoic Chamber Recordings 16	gss	2	0_90__0.08_0.08__1500	3	4	15.0	1	0	-22.322	9.3366	-21.84
819	Anechoic Chamber Recordings 16	gss	2	0_90__0.08_0.08__1500	3	4	15.0	2	0	-26.668	-2.6882	-22.092
820	Anechoic Chamber Recordings 16	gss	2	0_90__0.08_0.08__1500	3	4	20.0	1	0	-22.365	9.069	-21.855
820	Anechoic Chamber Recordings 16	gss	2	0_90__0.08_0.08__1500	3	4	20.0	2	0	-26.707	-2.7367	-22.099
821	Anechoic Chamber Recordings 16	gss	2	0_90__0.08_0.08__1500	3	4	25.0	1	0	-22.456	8.7181	-21.906
821	Anechoic Chamber Recordings 16	gss	2	0_90__0.08_0.08__1500	3	4	25.0	2	0	-27.171	-1.2199	-23.497
822	Anechoic Chamber Recordings 16	gss	2	0_90__0.08_0.08__1500	3	4	2.5	1	0	-22.242	9.6621	-21.793
822	Anechoic Chamber Recordings 16	gss	2	0_90__0.08_0.08__1500	3	4	2.5	2	0	-26.773	-2.8815	-22.069
823	Anechoic Chamber Recordings 16	gss	2	0_90__0.08_0.08__1500	3	4	5.0	1	0	-22.257	9.643	-21.807
823	Anechoic Chamber Recordings 16	gss	2	0_90__0.08_0.08__1500	3	4	5.0	2	0	-27.538	-1.8629	-23.485
824	Anechoic Chamber Recordings 16	gss	2	0_90__0.08_0.08__1500	3	4	7.5	1	0	-22.279	9.594	-21.823
824	Anechoic Chamber Recordings 16	gss	2	0_90__0.08_0.08__1500	3	4	7.5	2	0	-26.715	-2.7484	-22.099
825	Anechoic Chamber Recordings 16	gss	2	0_90__0.08_0.08__1500	3	5	0.0	1	0	-22.839	8.4268	-22.253
825	Anechoic Chamber Recordings 16	gss	2	0_90__0.08_0.08__1500	3	5	0.0	2	0	-26.161	-1.3134	-22.43
826	Anechoic Chamber Recordings 16	gss	2	0_90__0.08_0.08__1500	3	5	10.0	1	0	-22.899	8.4906	-22.32
826	Anechoic Chamber Recordings 16	gss	2	0_90__0.08_0.08__1500	3	5	10.0	2	0	-26.272	-1.586	-22.382
827	Anechoic Chamber Recordings 16	gss	2	0_90__0.08_0.08__1500	3	5	15.0	1	0	-22.929	8.3314	-22.331
827	Anechoic Chamber Recordings 16	gss	2	0_90__0.08_0.08__1500	3	5	15.0	2	0	-26.372	-1.8575	-22.319
828	Anechoic Chamber Recordings 16	gss	2	0_90__0.08_0.08__1500	3	5	20.0	1	0	-23.008	8.0075	-22.367
828	Anechoic Chamber Recordings 16	gss	2	0_90__0.08_0.08__1500	3	5	20.0	2	0	-26.567	-2.0998	-22.366
829	Anechoic Chamber Recordings 16	gss	2	0_90__0.08_0.08__1500	3	5	25.0	1	0	-23.185	7.514	-22.472
829	Anechoic Chamber Recordings 16	gss	2	0_90__0.08_0.08__1500	3	5	25.0	2	0	-26.811	-2.3905	-22.428
830	Anechoic Chamber Recordings 16	gss	2	0_90__0.08_0.08__1500	3	5	2.5	1	0	-22.836	8.4933	-22.258
830	Anechoic Chamber Recordings 16	gss	2	0_90__0.08_0.08__1500	3	5	2.5	2	0	-26.175	-1.3461	-22.426
831	Anechoic Chamber Recordings 16	gss	2	0_90__0.08_0.08__1500	3	5	5.0	1	0	-22.848	8.5203	-22.274
831	Anechoic Chamber Recordings 16	gss	2	0_90__0.08_0.08__1500	3	5	5.0	2	0	-26.197	-1.4242	-22.402
832	Anechoic Chamber Recordings 16	gss	2	0_90__0.08_0.08__1500	3	5	7.5	1	0	-22.873	8.5183	-22.298
832	Anechoic Chamber Recordings 16	gss	2	0_90__0.08_0.08__1500	3	5	7.5	2	0	-26.231	-1.5063	-22.388
833	Anechoic Chamber Recordings 16	gss	2	0_90__0.08_0.08__1500	3	6	0.0	1	0	-12.091	8.9024	-11.53
833	Anechoic Chamber Recordings 16	gss	2	0_90__0.08_0.08__1500	3	6	0.0	2	0	-25.667	0.56236	-22.918
834	Anechoic Chamber Recordings 16	gss	2	0_90__0.08_0.08__1500	3	6	10.0	1	0	-23.595	7.6352	-22.901
834	Anechoic Chamber Recordings 16	gss	2	0_90__0.08_0.08__1500	3	6	10.0	2	0	-27.363	1.5578	-25.057
835	Anechoic Chamber Recordings 16	gss	2	0_90__0.08_0.08__1500	3	6	15.0	1	0	-23.754	7.0437	-22.967
835	Anechoic Chamber Recordings 16	gss	2	0_90__0.08_0.08__1500	3	6	15.0	2	0	-25.748	0.073921	-22.763
836	Anechoic Chamber Recordings 16	gss	2	0_90__0.08_0.08__1500	3	6	20.0	1	0	-24.005	6.3178	-23.09
836	Anechoic Chamber Recordings 16	gss	2	0_90__0.08_0.08__1500	3	6	20.0	2	0	-25.881	-0.10025	-22.808
837	Anechoic Chamber Recordings 16	gss	2	0_90__0.08_0.08__1500	3	6	25.0	1	0	-24.413	5.3116	-23.288
837	Anechoic Chamber Recordings 16	gss	2	0_90__0.08_0.08__1500	3	6	25.0	2	0	-26.012	-0.24513	-22.866
838	Anechoic Chamber Recordings 16	gss	2	0_90__0.08_0.08__1500	3	6	2.5	1	0	-23.255	8.4648	-22.674
838	Anechoic Chamber Recordings 16	gss	2	0_90__0.08_0.08__1500	3	6	2.5	2	0	-27.426	1.3319	-25.025
839	Anechoic Chamber Recordings 16	gss	2	0_90__0.08_0.08__1500	3	6	5.0	1	0	-25.048	6.2538	-24.121
839	Anechoic Chamber Recordings 16	gss	2	0_90__0.08_0.08__1500	3	6	5.0	2	0	-25.671	0.48124	-22.884
840	Anechoic Chamber Recordings 16	gss	2	0_90__0.08_0.08__1500	3	6	7.5	1	0	-23.469	7.8254	-22.803
840	Anechoic Chamber Recordings 16	gss	2	0_90__0.08_0.08__1500	3	6	7.5	2	0	-25.683	0.40573	-22.861
841	Anechoic Chamber Recordings 16	lcmv	2	0_90__0.08_0.08__1500	3	2	0.0	1	0	-23.715	4.936	-22.5
841	Anechoic Chamber Recordings 16	lcmv	2	0_90__0.08_0.08__1500	3	2	0.0	2	0	-25.81	-2.0885	-21.613
842	Anechoic Chamber Recordings 16	lcmv	2	0_90__0.08_0.08__1500	3	2	10.0	1	0	-23.295	5.8764	-22.291
842	Anechoic Chamber Recordings 16	lcmv	2	0_90__0.08_0.08__1500	3	2	10.0	2	0	-23.423	6.9139	-22.615
843	Anechoic Chamber Recordings 16	lcmv	2	0_90__0.08_0.08__1500	3	2	15.0	1	0	-23.051	6.4137	-22.153
843	Anechoic Chamber Recordings 16	lcmv	2	0_90__0.08_0.08__1500	3	2	15.0	2	0	-25.598	-0.41613	-22.362
844	Anechoic Chamber Recordings 16	lcmv	2	0_90__0.08_0.08__1500	3	2	20.0	1	0	-22.795	6.9657	-21.995
844	Anechoic Chamber Recordings 16	lcmv	2	0_90__0.08_0.08__1500	3	2	20.0	2	0	-25.522	0.030077	-22.515
845	Anechoic Chamber Recordings 16	lcmv	2	0_90__0.08_0.08__1500	3	2	25.0	1	0	-22.523	7.4103	-21.794
845	Anechoic Chamber Recordings 16	lcmv	2	0_90__0.08_0.08__1500	3	2	25.0	2	0	-25.409	0.46518	-22.614
846	Anechoic Chamber Recordings 16	lcmv	2	0_90__0.08_0.08__1500	3	2	2.5	1	0	-23.609	5.1498	-22.446
846	Anechoic Chamber Recordings 16	lcmv	2	0_90__0.08_0.08__1500	3	2	2.5	2	0	-25.744	-1.7471	-21.756
847	Anechoic Chamber Recordings 16	lcmv	2	0_90__0.08_0.08__1500	3	2	5.0	1	0	-24.707	4.4036	-23.358
847	Anechoic Chamber Recordings 16	lcmv	2	0_90__0.08_0.08__1500	3	2	5.0	2	0	-23.513	6.7053	-22.668
848	Anechoic Chamber Recordings 16	lcmv	2	0_90__0.08_0.08__1500	3	2	7.5	1	0	-23.398	5.6556	-22.348
848	Anechoic Chamber Recordings 16	lcmv	2	0_90__0.08_0.08__1500	3	2	7.5	2	0	-23.456	6.8254	-22.632
849	Anechoic Chamber Recordings 16	lcmv	2	0_90__0.08_0.08__1500	3	3	0.0	1	0	-17.634	7.374	-16.89
849	Anechoic Chamber Recordings 16	lcmv	2	0_90__0.08_0.08__1500	3	3	0.0	2	0	-24.228	-3.9458	-18.771
850	Anechoic Chamber Recordings 16	lcmv	2	0_90__0.08_0.08__1500	3	3	10.0	1	0	-17.397	7.6173	-16.69
850	Anechoic Chamber Recordings 16	lcmv	2	0_90__0.08_0.08__1500	3	3	10.0	2	0	-24.259	-4.3767	-18.486
851	Anechoic Chamber Recordings 16	lcmv	2	0_90__0.08_0.08__1500	3	3	15.0	1	0	-17.376	7.671	-16.677
851	Anechoic Chamber Recordings 16	lcmv	2	0_90__0.08_0.08__1500	3	3	15.0	2	0	-24.406	-4.6313	-18.444
852	Anechoic Chamber Recordings 16	lcmv	2	0_90__0.08_0.08__1500	3	3	20.0	1	0	-17.339	7.7285	-16.649
852	Anechoic Chamber Recordings 16	lcmv	2	0_90__0.08_0.08__1500	3	3	20.0	2	0	-24.547	-4.8868	-18.392
853	Anechoic Chamber Recordings 16	lcmv	2	0_90__0.08_0.08__1500	3	3	25.0	1	0	-17.403	7.674	-16.704
853	Anechoic Chamber Recordings 16	lcmv	2	0_90__0.08_0.08__1500	3	3	25.0	2	0	-24.655	-5.1176	-18.323
854	Anechoic Chamber Recordings 16	lcmv	2	0_90__0.08_0.08__1500	3	3	2.5	1	0	-20.062	4.0914	-18.616
854	Anechoic Chamber Recordings 16	lcmv	2	0_90__0.08_0.08__1500	3	3	2.5	2	0	-22.1	2.9303	-20.299
855	Anechoic Chamber Recordings 16	lcmv	2	0_90__0.08_0.08__1500	3	3	5.0	1	0	-17.489	7.5066	-16.765
855	Anechoic Chamber Recordings 16	lcmv	2	0_90__0.08_0.08__1500	3	3	5.0	2	0	-24.152	-4.1498	-18.545
856	Anechoic Chamber Recordings 16	lcmv	2	0_90__0.08_0.08__1500	3	3	7.5	1	0	-17.438	7.567	-16.724
856	Anechoic Chamber Recordings 16	lcmv	2	0_90__0.08_0.08__1500	3	3	7.5	2	0	-24.196	-4.2576	-18.51
857	Anechoic Chamber Recordings 16	lcmv	2	0_90__0.08_0.08__1500	3	4	0.0	1	0	-19.279	6.2832	-18.349
857	Anechoic Chamber Recordings 16	lcmv	2	0_90__0.08_0.08__1500	3	4	0.0	2	0	-24.293	-1.389	-20.51
858	Anechoic Chamber Recordings 16	lcmv	2	0_90__0.08_0.08__1500	3	4	10.0	1	0	-19.688	5.4365	-18.583
858	Anechoic Chamber Recordings 16	lcmv	2	0_90__0.08_0.08__1500	3	4	10.0	2	0	-24.825	-2.1608	-20.578
859	Anechoic Chamber Recordings 16	lcmv	2	0_90__0.08_0.08__1500	3	4	15.0	1	0	-19.937	4.945	-18.716
859	Anechoic Chamber Recordings 16	lcmv	2	0_90__0.08_0.08__1500	3	4	15.0	2	0	-25.315	-2.7008	-20.724
860	Anechoic Chamber Recordings 16	lcmv	2	0_90__0.08_0.08__1500	3	4	20.0	1	0	-20.216	4.4349	-18.865
860	Anechoic Chamber Recordings 16	lcmv	2	0_90__0.08_0.08__1500	3	4	20.0	2	0	-25.805	-3.2195	-20.869
861	Anechoic Chamber Recordings 16	lcmv	2	0_90__0.08_0.08__1500	3	4	25.0	1	0	-20.498	3.9577	-19.014
861	Anechoic Chamber Recordings 16	lcmv	2	0_90__0.08_0.08__1500	3	4	25.0	2	0	-26.224	-3.651	-20.991
862	Anechoic Chamber Recordings 16	lcmv	2	0_90__0.08_0.08__1500	3	4	2.5	1	0	-19.376	6.0902	-18.409
862	Anechoic Chamber Recordings 16	lcmv	2	0_90__0.08_0.08__1500	3	4	2.5	2	0	-24.345	-1.5274	-20.481
863	Anechoic Chamber Recordings 16	lcmv	2	0_90__0.08_0.08__1500	3	4	5.0	1	0	-19.474	5.8841	-18.465
863	Anechoic Chamber Recordings 16	lcmv	2	0_90__0.08_0.08__1500	3	4	5.0	2	0	-24.451	-1.6813	-20.496
864	Anechoic Chamber Recordings 16	lcmv	2	0_90__0.08_0.08__1500	3	4	7.5	1	0	-22.709	1.886	-20.525
864	Anechoic Chamber Recordings 16	lcmv	2	0_90__0.08_0.08__1500	3	4	7.5	2	0	-21.172	4.4326	-19.824
865	Anechoic Chamber Recordings 16	lcmv	2	0_90__0.08_0.08__1500	3	5	0.0	1	0	-21.27	4.7893	-20.014
865	Anechoic Chamber Recordings 16	lcmv	2	0_90__0.08_0.08__1500	3	5	0.0	2	0	-20.731	4.1511	-19.304
866	Anechoic Chamber Recordings 16	lcmv	2	0_90__0.08_0.08__1500	3	5	10.0	1	0	-21.79	3.8486	-20.279
866	Anechoic Chamber Recordings 16	lcmv	2	0_90__0.08_0.08__1500	3	5	10.0	2	0	-23.098	1.2462	-20.651
867	Anechoic Chamber Recordings 16	lcmv	2	0_90__0.08_0.08__1500	3	5	15.0	1	0	-21.909	3.5152	-20.298
867	Anechoic Chamber Recordings 16	lcmv	2	0_90__0.08_0.08__1500	3	5	15.0	2	0	-25.759	-2.5025	-21.3
868	Anechoic Chamber Recordings 16	lcmv	2	0_90__0.08_0.08__1500	3	5	20.0	1	0	-21.892	3.3463	-20.227
868	Anechoic Chamber Recordings 16	lcmv	2	0_90__0.08_0.08__1500	3	5	20.0	2	0	-26.144	-2.7916	-21.497
869	Anechoic Chamber Recordings 16	lcmv	2	0_90__0.08_0.08__1500	3	5	25.0	1	0	-21.767	3.3309	-20.097
869	Anechoic Chamber Recordings 16	lcmv	2	0_90__0.08_0.08__1500	3	5	25.0	2	0	-26.481	-3.1067	-21.626
870	Anechoic Chamber Recordings 16	lcmv	2	0_90__0.08_0.08__1500	3	5	2.5	1	0	-21.418	4.5406	-20.099
870	Anechoic Chamber Recordings 16	lcmv	2	0_90__0.08_0.08__1500	3	5	2.5	2	0	-24.807	-1.8364	-20.76
871	Anechoic Chamber Recordings 16	lcmv	2	0_90__0.08_0.08__1500	3	5	5.0	1	0	-21.558	4.2959	-20.174
871	Anechoic Chamber Recordings 16	lcmv	2	0_90__0.08_0.08__1500	3	5	5.0	2	0	-21.862	2.7314	-19.991
872	Anechoic Chamber Recordings 16	lcmv	2	0_90__0.08_0.08__1500	3	5	7.5	1	1	-21.684	4.0623	-20.235
872	Anechoic Chamber Recordings 16	lcmv	2	0_90__0.08_0.08__1500	3	5	7.5	2	1	-25.174	-2.1348	-20.944
873	Anechoic Chamber Recordings 16	lcmv	2	0_90__0.08_0.08__1500	3	6	0.0	1	6	-19.22	4.2374	-17.811
873	Anechoic Chamber Recordings 16	lcmv	2	0_90__0.08_0.08__1500	3	6	0.0	2	6	-24.936	-1.7054	-20.969
874	Anechoic Chamber Recordings 16	lcmv	2	0_90__0.08_0.08__1500	3	6	10.0	1	6	-22.381	3.8603	-20.875
874	Anechoic Chamber Recordings 16	lcmv	2	0_90__0.08_0.08__1500	3	6	10.0	2	6	-25.645	-2.3078	-21.31
875	Anechoic Chamber Recordings 16	lcmv	2	0_90__0.08_0.08__1500	3	6	15.0	1	5	-21.872	4.2829	-20.485
875	Anechoic Chamber Recordings 16	lcmv	2	0_90__0.08_0.08__1500	3	6	15.0	2	5	-25.979	-2.4902	-21.528
876	Anechoic Chamber Recordings 16	lcmv	2	0_90__0.08_0.08__1500	3	6	20.0	1	5	-23.445	2.333	-21.435
876	Anechoic Chamber Recordings 16	lcmv	2	0_90__0.08_0.08__1500	3	6	20.0	2	5	-20.833	4.4917	-19.499
877	Anechoic Chamber Recordings 16	lcmv	2	0_90__0.08_0.08__1500	3	6	25.0	1	7	-21.061	4.9994	-19.857
877	Anechoic Chamber Recordings 16	lcmv	2	0_90__0.08_0.08__1500	3	6	25.0	2	7	-26.534	-2.7288	-21.93
878	Anechoic Chamber Recordings 16	lcmv	2	0_90__0.08_0.08__1500	3	6	2.5	1	6	-22.768	3.5998	-21.185
878	Anechoic Chamber Recordings 16	lcmv	2	0_90__0.08_0.08__1500	3	6	2.5	2	6	-25.113	-1.8976	-21.031
879	Anechoic Chamber Recordings 16	lcmv	2	0_90__0.08_0.08__1500	3	6	5.0	1	5	-22.726	3.6034	-21.143
879	Anechoic Chamber Recordings 16	lcmv	2	0_90__0.08_0.08__1500	3	6	5.0	2	5	-25.292	-2.0598	-21.11
880	Anechoic Chamber Recordings 16	lcmv	2	0_90__0.08_0.08__1500	3	6	7.5	1	6	-23.888	-1.0045	-20.324
880	Anechoic Chamber Recordings 16	lcmv	2	0_90__0.08_0.08__1500	3	6	7.5	2	6	-21.163	4.49	-19.83
881	Anechoic Chamber Recordings 16	mvdr	2	0_90__0.08_0.08__1500	3	2	0.0	1	0	-23.714	4.9366	-22.5
881	Anechoic Chamber Recordings 16	mvdr	2	0_90__0.08_0.08__1500	3	2	0.0	2	0	-25.81	-2.0886	-21.613
882	Anechoic Chamber Recordings 16	mvdr	2	0_90__0.08_0.08__1500	3	2	10.0	1	0	-23.294	5.877	-22.291
882	Anechoic Chamber Recordings 16	mvdr	2	0_90__0.08_0.08__1500	3	2	10.0	2	0	-25.649	-0.89646	-22.153
883	Anechoic Chamber Recordings 16	mvdr	2	0_90__0.08_0.08__1500	3	2	15.0	1	0	-24.385	5.2294	-23.241
883	Anechoic Chamber Recordings 16	mvdr	2	0_90__0.08_0.08__1500	3	2	15.0	2	0	-25.598	-0.41611	-22.361
884	Anechoic Chamber Recordings 16	mvdr	2	0_90__0.08_0.08__1500	3	2	20.0	1	0	-10.301	11.06	-9.942
884	Anechoic Chamber Recordings 16	mvdr	2	0_90__0.08_0.08__1500	3	2	20.0	2	0	-25.522	0.03002	-22.515
885	Anechoic Chamber Recordings 16	mvdr	2	0_90__0.08_0.08__1500	3	2	25.0	1	0	-9.9573	11.756	-9.6473
885	Anechoic Chamber Recordings 16	mvdr	2	0_90__0.08_0.08__1500	3	2	25.0	2	0	-25.409	0.46509	-22.614
886	Anechoic Chamber Recordings 16	mvdr	2	0_90__0.08_0.08__1500	3	2	2.5	1	0	-23.609	5.1502	-22.446
886	Anechoic Chamber Recordings 16	mvdr	2	0_90__0.08_0.08__1500	3	2	2.5	2	0	-25.744	-1.7472	-21.756
887	Anechoic Chamber Recordings 16	mvdr	2	0_90__0.08_0.08__1500	3	2	5.0	1	0	-23.506	5.3994	-22.4
887	Anechoic Chamber Recordings 16	mvdr	2	0_90__0.08_0.08__1500	3	2	5.0	2	0	-25.705	-1.4393	-21.9
888	Anechoic Chamber Recordings 16	mvdr	2	0_90__0.08_0.08__1500	3	2	7.5	1	0	-23.397	5.6562	-22.348
888	Anechoic Chamber Recordings 16	mvdr	2	0_90__0.08_0.08__1500	3	2	7.5	2	0	-25.67	-1.1529	-22.03
889	Anechoic Chamber Recordings 16	mvdr	2	0_90__0.08_0.08__1500	3	3	0.0	1	0	-17.635	7.3741	-16.891
889	Anechoic Chamber Recordings 16	mvdr	2	0_90__0.08_0.08__1500	3	3	0.0	2	0	-24.228	-3.9455	-18.771
890	Anechoic Chamber Recordings 16	mvdr	2	0_90__0.08_0.08__1500	3	3	10.0	1	0	-17.398	7.6172	-16.691
890	Anechoic Chamber Recordings 16	mvdr	2	0_90__0.08_0.08__1500	3	3	10.0	2	0	-24.259	-4.3761	-18.486
891	Anechoic Chamber Recordings 16	mvdr	2	0_90__0.08_0.08__1500	3	3	15.0	1	0	-17.376	7.671	-16.677
891	Anechoic Chamber Recordings 16	mvdr	2	0_90__0.08_0.08__1500	3	3	15.0	2	0	-24.406	-4.6311	-18.444
892	Anechoic Chamber Recordings 16	mvdr	2	0_90__0.08_0.08__1500	3	3	20.0	1	0	-17.34	7.7286	-16.649
892	Anechoic Chamber Recordings 16	mvdr	2	0_90__0.08_0.08__1500	3	3	20.0	2	0	-24.546	-4.886	-18.392
893	Anechoic Chamber Recordings 16	mvdr	2	0_90__0.08_0.08__1500	3	3	25.0	1	0	-17.403	7.674	-16.705
893	Anechoic Chamber Recordings 16	mvdr	2	0_90__0.08_0.08__1500	3	3	25.0	2	0	-24.654	-5.1171	-18.323
894	Anechoic Chamber Recordings 16	mvdr	2	0_90__0.08_0.08__1500	3	3	2.5	1	0	-17.551	7.4427	-16.818
894	Anechoic Chamber Recordings 16	mvdr	2	0_90__0.08_0.08__1500	3	3	2.5	2	0	-24.146	-4.0448	-18.616
895	Anechoic Chamber Recordings 16	mvdr	2	0_90__0.08_0.08__1500	3	3	5.0	1	0	-17.489	7.5073	-16.766
895	Anechoic Chamber Recordings 16	mvdr	2	0_90__0.08_0.08__1500	3	3	5.0	2	0	-24.152	-4.1497	-18.545
896	Anechoic Chamber Recordings 16	mvdr	2	0_90__0.08_0.08__1500	3	3	7.5	1	0	-17.439	7.5671	-16.724
896	Anechoic Chamber Recordings 16	mvdr	2	0_90__0.08_0.08__1500	3	3	7.5	2	0	-24.196	-4.2574	-18.51
897	Anechoic Chamber Recordings 16	mvdr	2	0_90__0.08_0.08__1500	3	4	0.0	1	0	-19.28	6.2832	-18.35
897	Anechoic Chamber Recordings 16	mvdr	2	0_90__0.08_0.08__1500	3	4	0.0	2	0	-24.294	-1.3896	-20.511
898	Anechoic Chamber Recordings 16	mvdr	2	0_90__0.08_0.08__1500	3	4	10.0	1	0	-19.689	5.4371	-18.583
898	Anechoic Chamber Recordings 16	mvdr	2	0_90__0.08_0.08__1500	3	4	10.0	2	0	-24.826	-2.1613	-20.579
899	Anechoic Chamber Recordings 16	mvdr	2	0_90__0.08_0.08__1500	3	4	15.0	1	0	-19.938	4.9458	-18.717
899	Anechoic Chamber Recordings 16	mvdr	2	0_90__0.08_0.08__1500	3	4	15.0	2	0	-25.316	-2.7003	-20.725
900	Anechoic Chamber Recordings 16	mvdr	2	0_90__0.08_0.08__1500	3	4	20.0	1	0	-20.217	4.4361	-18.866
900	Anechoic Chamber Recordings 16	mvdr	2	0_90__0.08_0.08__1500	3	4	20.0	2	0	-25.805	-3.2185	-20.87
901	Anechoic Chamber Recordings 16	mvdr	2	0_90__0.08_0.08__1500	3	4	25.0	1	0	-20.498	3.9591	-19.016
901	Anechoic Chamber Recordings 16	mvdr	2	0_90__0.08_0.08__1500	3	4	25.0	2	0	-26.223	-3.6499	-20.991
902	Anechoic Chamber Recordings 16	mvdr	2	0_90__0.08_0.08__1500	3	4	2.5	1	0	-19.377	6.0904	-18.41
902	Anechoic Chamber Recordings 16	mvdr	2	0_90__0.08_0.08__1500	3	4	2.5	2	0	-24.345	-1.5275	-20.481
903	Anechoic Chamber Recordings 16	mvdr	2	0_90__0.08_0.08__1500	3	4	5.0	1	0	-19.475	5.8842	-18.466
903	Anechoic Chamber Recordings 16	mvdr	2	0_90__0.08_0.08__1500	3	4	5.0	2	0	-24.451	-1.6807	-20.496
904	Anechoic Chamber Recordings 16	mvdr	2	0_90__0.08_0.08__1500	3	4	7.5	1	0	-18.702	7.6596	-18.005
904	Anechoic Chamber Recordings 16	mvdr	2	0_90__0.08_0.08__1500	3	4	7.5	2	0	-24.618	-1.9084	-20.526
905	Anechoic Chamber Recordings 16	mvdr	2	0_90__0.08_0.08__1500	3	5	0.0	1	0	-21.27	4.7889	-20.015
905	Anechoic Chamber Recordings 16	mvdr	2	0_90__0.08_0.08__1500	3	5	0.0	2	0	-20.732	4.1506	-19.305
906	Anechoic Chamber Recordings 16	mvdr	2	0_90__0.08_0.08__1500	3	5	10.0	1	0	-21.79	3.8491	-20.28
906	Anechoic Chamber Recordings 16	mvdr	2	0_90__0.08_0.08__1500	3	5	10.0	2	0	-25.368	-2.2556	-21.064
907	Anechoic Chamber Recordings 16	mvdr	2	0_90__0.08_0.08__1500	3	5	15.0	1	1	-23.267	2.4531	-21.301
907	Anechoic Chamber Recordings 16	mvdr	2	0_90__0.08_0.08__1500	3	5	15.0	2	1	-21.003	4.7579	-19.739
908	Anechoic Chamber Recordings 16	mvdr	2	0_90__0.08_0.08__1500	3	5	20.0	1	0	-21.892	3.3478	-20.228
908	Anechoic Chamber Recordings 16	mvdr	2	0_90__0.08_0.08__1500	3	5	20.0	2	0	-26.144	-2.7898	-21.499
909	Anechoic Chamber Recordings 16	mvdr	2	0_90__0.08_0.08__1500	3	5	25.0	1	0	-23.963	2.5758	-22.043
909	Anechoic Chamber Recordings 16	mvdr	2	0_90__0.08_0.08__1500	3	5	25.0	2	0	-20.611	5.0093	-19.408
910	Anechoic Chamber Recordings 16	mvdr	2	0_90__0.08_0.08__1500	3	5	2.5	1	0	-21.419	4.5415	-20.1
910	Anechoic Chamber Recordings 16	mvdr	2	0_90__0.08_0.08__1500	3	5	2.5	2	0	-24.808	-1.8357	-20.761
911	Anechoic Chamber Recordings 16	mvdr	2	0_90__0.08_0.08__1500	3	5	5.0	1	0	-21.559	4.2972	-20.175
911	Anechoic Chamber Recordings 16	mvdr	2	0_90__0.08_0.08__1500	3	5	5.0	2	0	-24.993	-2.0013	-20.846
912	Anechoic Chamber Recordings 16	mvdr	2	0_90__0.08_0.08__1500	3	5	7.5	1	0	-21.685	4.0632	-20.236
912	Anechoic Chamber Recordings 16	mvdr	2	0_90__0.08_0.08__1500	3	5	7.5	2	0	-25.174	-2.1342	-20.945
913	Anechoic Chamber Recordings 16	mvdr	2	0_90__0.08_0.08__1500	3	6	0.0	1	3	-19.221	4.2373	-17.812
913	Anechoic Chamber Recordings 16	mvdr	2	0_90__0.08_0.08__1500	3	6	0.0	2	3	-24.936	-1.7049	-20.97
914	Anechoic Chamber Recordings 16	mvdr	2	0_90__0.08_0.08__1500	3	6	10.0	1	4	-22.382	3.8609	-20.876
914	Anechoic Chamber Recordings 16	mvdr	2	0_90__0.08_0.08__1500	3	6	10.0	2	4	-25.645	-2.3064	-21.31
915	Anechoic Chamber Recordings 16	mvdr	2	0_90__0.08_0.08__1500	3	6	15.0	1	4	-21.873	4.2831	-20.486
915	Anechoic Chamber Recordings 16	mvdr	2	0_90__0.08_0.08__1500	3	6	15.0	2	4	-24.74	-1.1677	-21.088
916	Anechoic Chamber Recordings 16	mvdr	2	0_90__0.08_0.08__1500	3	6	20.0	1	4	-21.41	4.6883	-20.129
916	Anechoic Chamber Recordings 16	mvdr	2	0_90__0.08_0.08__1500	3	6	20.0	2	4	-25.888	-2.5744	-21.382
917	Anechoic Chamber Recordings 16	mvdr	2	0_90__0.08_0.08__1500	3	6	25.0	1	4	-21.062	5.0002	-19.858
917	Anechoic Chamber Recordings 16	mvdr	2	0_90__0.08_0.08__1500	3	6	25.0	2	4	-26.916	-3.662	-21.679
918	Anechoic Chamber Recordings 16	mvdr	2	0_90__0.08_0.08__1500	3	6	2.5	1	4	-22.77	3.5991	-21.187
918	Anechoic Chamber Recordings 16	mvdr	2	0_90__0.08_0.08__1500	3	6	2.5	2	4	-25.114	-1.8975	-21.031
919	Anechoic Chamber Recordings 16	mvdr	2	0_90__0.08_0.08__1500	3	6	5.0	1	4	-23.246	2.0055	-21.111
919	Anechoic Chamber Recordings 16	mvdr	2	0_90__0.08_0.08__1500	3	6	5.0	2	4	-21.285	4.5284	-19.962
920	Anechoic Chamber Recordings 16	mvdr	2	0_90__0.08_0.08__1500	3	6	7.5	1	3	-22.591	3.6977	-21.037
920	Anechoic Chamber Recordings 16	mvdr	2	0_90__0.08_0.08__1500	3	6	7.5	2	3	-25.471	-2.1942	-21.206
921	Anechoic Chamber Recordings 16	phase	2	0_90__0.08_0.08__1500	3	2	0.0	1	0	-22.131	4.6147	-20.832
921	Anechoic Chamber Recordings 16	phase	2	0_90__0.08_0.08__1500	3	2	0.0	2	0	-26.462	-3.4012	-21.405
922	Anechoic Chamber Recordings 16	phase	2	0_90__0.08_0.08__1500	3	2	10.0	1	0	-20.936	6.0365	-19.962
922	Anechoic Chamber Recordings 16	phase	2	0_90__0.08_0.08__1500	3	2	10.0	2	0	-27.082	-4.2826	-21.4
923	Anechoic Chamber Recordings 16	phase	2	0_90__0.08_0.08__1500	3	2	15.0	1	0	-21.465	6.6169	-20.602
923	Anechoic Chamber Recordings 16	phase	2	0_90__0.08_0.08__1500	3	2	15.0	2	0	-26.631	-3.8484	-21.261
924	Anechoic Chamber Recordings 16	phase	2	0_90__0.08_0.08__1500	3	2	20.0	1	0	-21.365	6.6501	-20.508
924	Anechoic Chamber Recordings 16	phase	2	0_90__0.08_0.08__1500	3	2	20.0	2	0	-27.885	0.64688	-25.18
925	Anechoic Chamber Recordings 16	phase	2	0_90__0.08_0.08__1500	3	2	25.0	1	0	-16.189	13.544	-15.996
925	Anechoic Chamber Recordings 16	phase	2	0_90__0.08_0.08__1500	3	2	25.0	2	0	-26.867	-2.5832	-22.359
926	Anechoic Chamber Recordings 16	phase	2	0_90__0.08_0.08__1500	3	2	2.5	1	0	-22.594	3.3867	-20.944
926	Anechoic Chamber Recordings 16	phase	2	0_90__0.08_0.08__1500	3	2	2.5	2	0	-26.17	-1.2671	-22.466
927	Anechoic Chamber Recordings 16	phase	2	0_90__0.08_0.08__1500	3	2	5.0	1	0	-21.596	4.3282	-20.22
927	Anechoic Chamber Recordings 16	phase	2	0_90__0.08_0.08__1500	3	2	5.0	2	0	-26.365	3.1704	-24.652
928	Anechoic Chamber Recordings 16	phase	2	0_90__0.08_0.08__1500	3	2	7.5	1	0	-21.886	4.8139	-20.638
928	Anechoic Chamber Recordings 16	phase	2	0_90__0.08_0.08__1500	3	2	7.5	2	0	-25.955	3.2374	-24.263
929	Anechoic Chamber Recordings 16	phase	2	0_90__0.08_0.08__1500	3	3	0.0	1	0	-21.842	5.7703	-20.814
929	Anechoic Chamber Recordings 16	phase	2	0_90__0.08_0.08__1500	3	3	0.0	2	0	-27.231	-3.8467	-21.865
930	Anechoic Chamber Recordings 16	phase	2	0_90__0.08_0.08__1500	3	3	10.0	1	0	-21.759	5.5442	-20.682
930	Anechoic Chamber Recordings 16	phase	2	0_90__0.08_0.08__1500	3	3	10.0	2	0	-22.509	3.162	-20.786
931	Anechoic Chamber Recordings 16	phase	2	0_90__0.08_0.08__1500	3	3	15.0	1	0	-21.777	5.7809	-20.751
931	Anechoic Chamber Recordings 16	phase	2	0_90__0.08_0.08__1500	3	3	15.0	2	0	-26.372	-0.82964	-22.915
932	Anechoic Chamber Recordings 16	phase	2	0_90__0.08_0.08__1500	3	3	20.0	1	0	-21.857	5.1259	-20.684
932	Anechoic Chamber Recordings 16	phase	2	0_90__0.08_0.08__1500	3	3	20.0	2	0	-26.56	-4.312	-20.853
933	Anechoic Chamber Recordings 16	phase	2	0_90__0.08_0.08__1500	3	3	25.0	1	0	-21.537	6.1304	-20.582
933	Anechoic Chamber Recordings 16	phase	2	0_90__0.08_0.08__1500	3	3	25.0	2	0	-27.655	-6.0234	-20.633
934	Anechoic Chamber Recordings 16	phase	2	0_90__0.08_0.08__1500	3	3	2.5	1	0	-21.771	5.7303	-20.735
934	Anechoic Chamber Recordings 16	phase	2	0_90__0.08_0.08__1500	3	3	2.5	2	0	-23.565	1.2885	-21.137
935	Anechoic Chamber Recordings 16	phase	2	0_90__0.08_0.08__1500	3	3	5.0	1	0	-21.746	5.7268	-20.709
935	Anechoic Chamber Recordings 16	phase	2	0_90__0.08_0.08__1500	3	3	5.0	2	0	-24.911	0.4232	-22.094
936	Anechoic Chamber Recordings 16	phase	2	0_90__0.08_0.08__1500	3	3	7.5	1	0	-23.803	3.6842	-22.248
936	Anechoic Chamber Recordings 16	phase	2	0_90__0.08_0.08__1500	3	3	7.5	2	0	-22.524	3.2211	-20.82
937	Anechoic Chamber Recordings 16	phase	2	0_90__0.08_0.08__1500	3	4	0.0	1	0	-21.549	6.198	-20.608
937	Anechoic Chamber Recordings 16	phase	2	0_90__0.08_0.08__1500	3	4	0.0	2	0	-24.368	3.3708	-22.716
938	Anechoic Chamber Recordings 16	phase	2	0_90__0.08_0.08__1500	3	4	10.0	1	4	-21.735	6.1797	-20.791
938	Anechoic Chamber Recordings 16	phase	2	0_90__0.08_0.08__1500	3	4	10.0	2	4	-27.035	-2.0368	-22.874
939	Anechoic Chamber Recordings 16	phase	2	0_90__0.08_0.08__1500	3	4	15.0	1	0	-21.349	6.2914	-20.425
939	Anechoic Chamber Recordings 16	phase	2	0_90__0.08_0.08__1500	3	4	15.0	2	0	-27.665	-4.5148	-21.814
940	Anechoic Chamber Recordings 16	phase	2	0_90__0.08_0.08__1500	3	4	20.0	1	0	-21.292	6.0197	-20.315
940	Anechoic Chamber Recordings 16	phase	2	0_90__0.08_0.08__1500	3	4	20.0	2	0	-27.597	-5.3611	-21.101
941	Anechoic Chamber Recordings 16	phase	2	0_90__0.08_0.08__1500	3	4	25.0	1	0	-21.288	5.9711	-20.301
941	Anechoic Chamber Recordings 16	phase	2	0_90__0.08_0.08__1500	3	4	25.0	2	0	-26.326	-4.704	-20.325
942	Anechoic Chamber Recordings 16	phase	2	0_90__0.08_0.08__1500	3	4	2.5	1	0	-21.575	6.2763	-20.649
942	Anechoic Chamber Recordings 16	phase	2	0_90__0.08_0.08__1500	3	4	2.5	2	0	-24.239	3.4575	-22.614
943	Anechoic Chamber Recordings 16	phase	2	0_90__0.08_0.08__1500	3	4	5.0	1	0	-23.46	4.1339	-22.035
943	Anechoic Chamber Recordings 16	phase	2	0_90__0.08_0.08__1500	3	4	5.0	2	0	-24.018	1.061	-21.493
944	Anechoic Chamber Recordings 16	phase	2	0_90__0.08_0.08__1500	3	4	7.5	1	0	-23.464	4.1552	-22.044
944	Anechoic Chamber Recordings 16	phase	2	0_90__0.08_0.08__1500	3	4	7.5	2	0	-27.14	-3.5465	-21.985
945	Anechoic Chamber Recordings 16	phase	2	0_90__0.08_0.08__1500	3	5	0.0	1	0	-15.09	13.217	-14.881
945	Anechoic Chamber Recordings 16	phase	2	0_90__0.08_0.08__1500	3	5	0.0	2	0	-22.616	5.3321	-21.493
946	Anechoic Chamber Recordings 16	phase	2	0_90__0.08_0.08__1500	3	5	10.0	1	0	-17.139	9.9616	-16.713
946	Anechoic Chamber Recordings 16	phase	2	0_90__0.08_0.08__1500	3	5	10.0	2	0	-26.014	0.11294	-23.049
947	Anechoic Chamber Recordings 16	phase	2	0_90__0.08_0.08__1500	3	5	15.0	1	0	-19.957	6.5997	-19.088
947	Anechoic Chamber Recordings 16	phase	2	0_90__0.08_0.08__1500	3	5	15.0	2	0	-27.467	-5.5333	-20.834
948	Anechoic Chamber Recordings 16	phase	2	0_90__0.08_0.08__1500	3	5	20.0	1	0	-21.33	7.848	-20.664
948	Anechoic Chamber Recordings 16	phase	2	0_90__0.08_0.08__1500	3	5	20.0	2	0	-26.991	-5.4369	-20.432
949	Anechoic Chamber Recordings 16	phase	2	0_90__0.08_0.08__1500	3	5	25.0	1	0	-21.841	8.9403	-21.316
949	Anechoic Chamber Recordings 16	phase	2	0_90__0.08_0.08__1500	3	5	25.0	2	0	-26.959	-5.4648	-20.378
950	Anechoic Chamber Recordings 16	phase	2	0_90__0.08_0.08__1500	3	5	2.5	1	0	-20.17	7.2587	-19.414
950	Anechoic Chamber Recordings 16	phase	2	0_90__0.08_0.08__1500	3	5	2.5	2	0	-22.708	4.7716	-21.451
951	Anechoic Chamber Recordings 16	phase	2	0_90__0.08_0.08__1500	3	5	5.0	1	0	-14.366	12.655	-14.128
951	Anechoic Chamber Recordings 16	phase	2	0_90__0.08_0.08__1500	3	5	5.0	2	0	-23.056	4.3721	-21.696
952	Anechoic Chamber Recordings 16	phase	2	0_90__0.08_0.08__1500	3	5	7.5	1	0	-15.756	11.309	-15.438
952	Anechoic Chamber Recordings 16	phase	2	0_90__0.08_0.08__1500	3	5	7.5	2	0	-23.64	3.5353	-22.039
953	Anechoic Chamber Recordings 16	phase	2	0_90__0.08_0.08__1500	3	6	0.0	1	1	-8.2158	16.918	-8.1151
953	Anechoic Chamber Recordings 16	phase	2	0_90__0.08_0.08__1500	3	6	0.0	2	1	NaN	NaN	NaN
954	Anechoic Chamber Recordings 16	phase	2	0_90__0.08_0.08__1500	3	6	10.0	1	0	-18.537	10.291	-18.143
954	Anechoic Chamber Recordings 16	phase	2	0_90__0.08_0.08__1500	3	6	10.0	2	0	-22.81	5.63	-21.754
955	Anechoic Chamber Recordings 16	phase	2	0_90__0.08_0.08__1500	3	6	15.0	1	0	-22.561	6.2905	-21.639
955	Anechoic Chamber Recordings 16	phase	2	0_90__0.08_0.08__1500	3	6	15.0	2	0	-27.489	0.71819	-24.817
956	Anechoic Chamber Recordings 16	phase	2	0_90__0.08_0.08__1500	3	6	20.0	1	0	-23.217	6.2587	-22.289
956	Anechoic Chamber Recordings 16	phase	2	0_90__0.08_0.08__1500	3	6	20.0	2	0	-27.263	-4.9836	-21.056
957	Anechoic Chamber Recordings 16	phase	2	0_90__0.08_0.08__1500	3	6	25.0	1	0	-23.492	5.5689	-22.423
957	Anechoic Chamber Recordings 16	phase	2	0_90__0.08_0.08__1500	3	6	25.0	2	0	-26.735	-2.8971	-22.021
958	Anechoic Chamber Recordings 16	phase	2	0_90__0.08_0.08__1500	3	6	2.5	1	0	-18.255	14.844	-18.112
958	Anechoic Chamber Recordings 16	phase	2	0_90__0.08_0.08__1500	3	6	2.5	2	0	-22.492	6.4591	-21.602
959	Anechoic Chamber Recordings 16	phase	2	0_90__0.08_0.08__1500	3	6	5.0	1	0	-16.698	13.72	-16.513
959	Anechoic Chamber Recordings 16	phase	2	0_90__0.08_0.08__1500	3	6	5.0	2	0	-22.897	6.0323	-21.924
960	Anechoic Chamber Recordings 16	phase	2	0_90__0.08_0.08__1500	3	6	7.5	1	2	-22.337	5.6843	-21.292
960	Anechoic Chamber Recordings 16	phase	2	0_90__0.08_0.08__1500	3	6	7.5	2	2	-25.798	4.1365	-24.377
961	Anechoic Chamber Recordings 16	das	2	0_90__0.08_0.08__1500	4	2	0.0	1	0	-25.601	4.4322	-24.26
961	Anechoic Chamber Recordings 16	das	2	0_90__0.08_0.08__1500	4	2	0.0	2	0	-29.79	-3.5884	-24.614
962	Anechoic Chamber Recordings 16	das	2	0_90__0.08_0.08__1500	4	2	10.0	1	0	-25.481	5.4276	-24.383
962	Anechoic Chamber Recordings 16	das	2	0_90__0.08_0.08__1500	4	2	10.0	2	0	-29.095	-2.6658	-24.54
963	Anechoic Chamber Recordings 16	das	2	0_90__0.08_0.08__1500	4	2	15.0	1	0	-25.444	5.9586	-24.46
963	Anechoic Chamber Recordings 16	das	2	0_90__0.08_0.08__1500	4	2	15.0	2	0	-23.804	-3.9114	-18.367
964	Anechoic Chamber Recordings 16	das	2	0_90__0.08_0.08__1500	4	2	20.0	1	0	-25.428	6.4265	-24.534
964	Anechoic Chamber Recordings 16	das	2	0_90__0.08_0.08__1500	4	2	20.0	2	0	-28.631	-2.0374	-24.474
965	Anechoic Chamber Recordings 16	das	2	0_90__0.08_0.08__1500	4	2	25.0	1	0	-25.409	6.8685	-24.594
965	Anechoic Chamber Recordings 16	das	2	0_90__0.08_0.08__1500	4	2	25.0	2	0	-23.347	-3.289	-18.345
966	Anechoic Chamber Recordings 16	das	2	0_90__0.08_0.08__1500	4	2	2.5	1	0	-25.569	4.6582	-24.287
966	Anechoic Chamber Recordings 16	das	2	0_90__0.08_0.08__1500	4	2	2.5	2	0	-29.595	-3.3335	-24.595
967	Anechoic Chamber Recordings 16	das	2	0_90__0.08_0.08__1500	4	2	5.0	1	0	-26.848	3.9247	-25.367
967	Anechoic Chamber Recordings 16	das	2	0_90__0.08_0.08__1500	4	2	5.0	2	0	-29.413	-3.09	-24.578
968	Anechoic Chamber Recordings 16	das	2	0_90__0.08_0.08__1500	4	2	7.5	1	0	-25.508	5.1592	-24.349
968	Anechoic Chamber Recordings 16	das	2	0_90__0.08_0.08__1500	4	2	7.5	2	0	-24.266	-4.5062	-18.397
969	Anechoic Chamber Recordings 16	das	2	0_90__0.08_0.08__1500	4	3	0.0	1	0	-26.07	3.7911	-24.55
969	Anechoic Chamber Recordings 16	das	2	0_90__0.08_0.08__1500	4	3	0.0	2	0	-22.945	-2.6514	-18.369
970	Anechoic Chamber Recordings 16	das	2	0_90__0.08_0.08__1500	4	3	10.0	1	0	-25.966	4.4437	-24.628
970	Anechoic Chamber Recordings 16	das	2	0_90__0.08_0.08__1500	4	3	10.0	2	0	-27.703	0.27746	-24.822
971	Anechoic Chamber Recordings 16	das	2	0_90__0.08_0.08__1500	4	3	15.0	1	0	-25.932	4.7666	-24.678
971	Anechoic Chamber Recordings 16	das	2	0_90__0.08_0.08__1500	4	3	15.0	2	0	-27.625	0.47732	-24.84
972	Anechoic Chamber Recordings 16	das	2	0_90__0.08_0.08__1500	4	3	20.0	1	0	-27.525	2.9409	-25.737
972	Anechoic Chamber Recordings 16	das	2	0_90__0.08_0.08__1500	4	3	20.0	2	0	-27.557	0.64457	-24.85
973	Anechoic Chamber Recordings 16	das	2	0_90__0.08_0.08__1500	4	3	25.0	1	0	-18.787	7.4105	-18.052
973	Anechoic Chamber Recordings 16	das	2	0_90__0.08_0.08__1500	4	3	25.0	2	0	-27.515	0.78489	-24.873
974	Anechoic Chamber Recordings 16	das	2	0_90__0.08_0.08__1500	4	3	2.5	1	0	-26.041	3.9373	-24.564
974	Anechoic Chamber Recordings 16	das	2	0_90__0.08_0.08__1500	4	3	2.5	2	0	-27.879	-0.1023	-24.81
975	Anechoic Chamber Recordings 16	das	2	0_90__0.08_0.08__1500	4	3	5.0	1	0	-26.013	4.097	-24.581
975	Anechoic Chamber Recordings 16	das	2	0_90__0.08_0.08__1500	4	3	5.0	2	0	-27.807	0.040692	-24.81
976	Anechoic Chamber Recordings 16	das	2	0_90__0.08_0.08__1500	4	3	7.5	1	0	-18.673	6.8541	-17.846
976	Anechoic Chamber Recordings 16	das	2	0_90__0.08_0.08__1500	4	3	7.5	2	0	-27.749	0.16479	-24.814
977	Anechoic Chamber Recordings 16	das	2	0_90__0.08_0.08__1500	4	4	0.0	1	1	-18.076	9.606	-17.617
977	Anechoic Chamber Recordings 16	das	2	0_90__0.08_0.08__1500	4	4	0.0	2	1	-28.304	-1.0002	-24.757
978	Anechoic Chamber Recordings 16	das	2	0_90__0.08_0.08__1500	4	4	10.0	1	0	-25.747	6.5971	-24.885
978	Anechoic Chamber Recordings 16	das	2	0_90__0.08_0.08__1500	4	4	10.0	2	0	-28.102	-0.64813	-24.748
979	Anechoic Chamber Recordings 16	das	2	0_90__0.08_0.08__1500	4	4	15.0	1	0	-25.74	6.7007	-24.896
979	Anechoic Chamber Recordings 16	das	2	0_90__0.08_0.08__1500	4	4	15.0	2	0	-28.035	-0.52305	-24.747
980	Anechoic Chamber Recordings 16	das	2	0_90__0.08_0.08__1500	4	4	20.0	1	0	-18.419	9.1542	-17.913
980	Anechoic Chamber Recordings 16	das	2	0_90__0.08_0.08__1500	4	4	20.0	2	0	-27.996	-0.44264	-24.751
981	Anechoic Chamber Recordings 16	das	2	0_90__0.08_0.08__1500	4	4	25.0	1	0	-18.526	8.8468	-17.986
981	Anechoic Chamber Recordings 16	das	2	0_90__0.08_0.08__1500	4	4	25.0	2	0	-28.031	-0.43912	-24.788
982	Anechoic Chamber Recordings 16	das	2	0_90__0.08_0.08__1500	4	4	2.5	1	0	-25.766	6.4651	-24.88
982	Anechoic Chamber Recordings 16	das	2	0_90__0.08_0.08__1500	4	4	2.5	2	0	-28.232	-0.88449	-24.749
983	Anechoic Chamber Recordings 16	das	2	0_90__0.08_0.08__1500	4	4	5.0	1	0	-25.759	6.5075	-24.88
983	Anechoic Chamber Recordings 16	das	2	0_90__0.08_0.08__1500	4	4	5.0	2	0	-28.176	-0.79406	-24.743
984	Anechoic Chamber Recordings 16	das	2	0_90__0.08_0.08__1500	4	4	7.5	1	0	-25.752	6.5477	-24.881
984	Anechoic Chamber Recordings 16	das	2	0_90__0.08_0.08__1500	4	4	7.5	2	0	-22.931	-2.9473	-18.158
985	Anechoic Chamber Recordings 16	das	2	0_90__0.08_0.08__1500	4	5	0.0	1	0	-18.276	8.0876	-17.639
985	Anechoic Chamber Recordings 16	das	2	0_90__0.08_0.08__1500	4	5	0.0	2	0	-27.577	1.0762	-25.066
986	Anechoic Chamber Recordings 16	das	2	0_90__0.08_0.08__1500	4	5	10.0	1	0	-26.123	5.1928	-24.972
986	Anechoic Chamber Recordings 16	das	2	0_90__0.08_0.08__1500	4	5	10.0	2	0	-27.593	1.2784	-25.169
987	Anechoic Chamber Recordings 16	das	2	0_90__0.08_0.08__1500	4	5	15.0	1	0	-26.099	5.3065	-24.974
987	Anechoic Chamber Recordings 16	das	2	0_90__0.08_0.08__1500	4	5	15.0	2	0	-22.392	-1.9675	-18.248
988	Anechoic Chamber Recordings 16	das	2	0_90__0.08_0.08__1500	4	5	20.0	1	0	-18.541	7.8746	-17.875
988	Anechoic Chamber Recordings 16	das	2	0_90__0.08_0.08__1500	4	5	20.0	2	0	-27.717	1.0387	-25.189
989	Anechoic Chamber Recordings 16	das	2	0_90__0.08_0.08__1500	4	5	25.0	1	0	-26.113	5.1328	-24.948
989	Anechoic Chamber Recordings 16	das	2	0_90__0.08_0.08__1500	4	5	25.0	2	0	-22.585	-2.3538	-18.198
990	Anechoic Chamber Recordings 16	das	2	0_90__0.08_0.08__1500	4	5	2.5	1	0	-18.308	8.1351	-17.678
990	Anechoic Chamber Recordings 16	das	2	0_90__0.08_0.08__1500	4	5	2.5	2	0	-22.37	-1.7696	-18.347
991	Anechoic Chamber Recordings 16	das	2	0_90__0.08_0.08__1500	4	5	5.0	1	0	-26.153	5.0366	-24.965
991	Anechoic Chamber Recordings 16	das	2	0_90__0.08_0.08__1500	4	5	5.0	2	0	-22.351	-1.7778	-18.323
992	Anechoic Chamber Recordings 16	das	2	0_90__0.08_0.08__1500	4	5	7.5	1	0	-26.138	5.1193	-24.969
992	Anechoic Chamber Recordings 16	das	2	0_90__0.08_0.08__1500	4	5	7.5	2	0	-27.571	1.2519	-25.136
993	Anechoic Chamber Recordings 16	das	2	0_90__0.08_0.08__1500	4	6	0.0	1	0	-18.538	7.4382	-17.807
993	Anechoic Chamber Recordings 16	das	2	0_90__0.08_0.08__1500	4	6	0.0	2	0	-26.922	3.9766	-25.456
994	Anechoic Chamber Recordings 16	das	2	0_90__0.08_0.08__1500	4	6	10.0	1	0	-26.666	3.5672	-25.079
994	Anechoic Chamber Recordings 16	das	2	0_90__0.08_0.08__1500	4	6	10.0	2	0	-26.921	4.3748	-25.566
995	Anechoic Chamber Recordings 16	das	2	0_90__0.08_0.08__1500	4	6	15.0	1	1	-26.656	3.471	-25.039
995	Anechoic Chamber Recordings 16	das	2	0_90__0.08_0.08__1500	4	6	15.0	2	1	-27.484	2.3082	-25.471
996	Anechoic Chamber Recordings 16	das	2	0_90__0.08_0.08__1500	4	6	20.0	1	0	-27.921	2.2289	-25.88
996	Anechoic Chamber Recordings 16	das	2	0_90__0.08_0.08__1500	4	6	20.0	2	0	-26.982	4.5496	-25.673
997	Anechoic Chamber Recordings 16	das	2	0_90__0.08_0.08__1500	4	6	25.0	1	0	-27.971	1.9711	-25.831
997	Anechoic Chamber Recordings 16	das	2	0_90__0.08_0.08__1500	4	6	25.0	2	0	-21.786	-0.33693	-18.573
998	Anechoic Chamber Recordings 16	das	2	0_90__0.08_0.08__1500	4	6	2.5	1	0	-26.666	3.8226	-25.156
998	Anechoic Chamber Recordings 16	das	2	0_90__0.08_0.08__1500	4	6	2.5	2	0	-21.692	0.038108	-18.672
999	Anechoic Chamber Recordings 16	das	2	0_90__0.08_0.08__1500	4	6	5.0	1	0	-26.667	3.7464	-25.134
999	Anechoic Chamber Recordings 16	das	2	0_90__0.08_0.08__1500	4	6	5.0	2	0	-26.909	4.2058	-25.507
1000	Anechoic Chamber Recordings 16	das	2	0_90__0.08_0.08__1500	4	6	7.5	1	0	-26.667	3.6492	-25.105
[truncated: 233,201 more rows]
